# Supplementary material for: Transient suppression of transplanted spermatogonial stem cell differentiation restores fertility in mice
Source: Cell Stem Cell. 2021 Aug 5;28(8):1443–1456.e7. doi: 10.1016/j.stem.2021.03.016 (PMC8351876; doi:10.1016/j.stem.2021.03.016)
Supplement: Table S1. The complete set of clonal data of GFRα1- and Ngn3-induced donor spermatogonia following transplantation, related to Figures 1-6, Figures S2-S4, and Table S2 — Related to Figures 1, 2, 3, 4, 5, 6, and S2–S4 and Table S2 (A) Clonal data of GFRα1- and Ngn3-induced donor spermatogonia on TP2-20, in the number and that composition of syncytial units of GFRα1+ Aundiff, GFRα1– Aundiff, and differentiating cells (differentiating spermatogonia, spermatocytes, and spermatids), related to Figures 1, 2, 3, 4, S2, and S3 and Table S2. (B) Clonal data of GFRα1- and Ngn3-induced donor spermatogonia, respectively, in the number of GFRα1+ Aundiff, GFRα1– Aundiff, and differentiating cells, related to Figures 2 and S2 and Table S2. (C) Clonal data of GFRα1-induced donor spermatogonia, in the composition of syncytial units of GFRα1+ Aundiff and GFRα1– cells, related to Figures 2, 3, 4, and S2 and Table S2. (D) Clonal data of GFRα1- and Ngn3-induced donor spermatogonia, in cell number of GFRα1+ Aundiff and GFRα1– cells, related to Figures 2 and S2 and Table S2. (E) Clonal data of GFRα1- and Ngn3-induced donor spermatogonia on TP30 to TP180, in the composition of syncytial units of GFRα1+ Aundiff and spatial extent in length, related to Figures 1, 2, 3, 4, S2, and S3 and Table S2. (F) Clonal data of GFRα1- and Ngn3-induced donor spermatogonia on TP30 to TP90, in cell number of GFRα1+ Aundiff and spatial extent in length, related to Figures 2, S2, and S3 and Table S2. (G) Clonal data of GFRα1- and Ngn3-induced donor spermatogonia following transplantation into donors treated with DMSO (control) or WIN, on TP2 to TP20, in the composition of syncytial units of GFRα1+ /Rarγ– Aundiff, GFRα1+ /Rarγ+ Aundiff, GFRα1– /Rarγ+ Aundiff, GFRα1– /Rarγ– cells, related to Figures 5 and S4 and Table S2. (H) Clonal data of GFRα1- and Ngn3-induced donor spermatogonia following transplantation into DMSO (control) or WIN treated hosts on TP60, in spatial extent in length and the presence or absence of GFRα1+ cells, related to Figure 5 and Table S2. [file mmc2.xlsx]

## Sheet: A
TP2 (GFRα1-induced)
donor ID	testis ID	clone ID	Number of GFRα1＋ Aundiff (GFRα1＋/Plzf＋ cells) unit																	Number of GFRα1ー Aundiff (GFRα1－/Plzf＋ cells) unit
			(Numbers in the next line indicate unit length)																	(Numbers in the next line indicate unit length)
			1	2	3	4	5	6	7	8	9	10	11	12	13	14	15	16	total	1	2	3	4	5	6	7	8	9	10	11	12	13	14	15	16	17	18	19	20	21	22	23	24	25	26	27	28	29	30
donor8	Bu86-1L	clone397	1																1
		clone398	1																1
		clone399	1																1
		clone400																	0	1
		clone401	1																1
		clone402		1															2
		clone403	1																1
		clone404																	0	1
		clone405	1																1
		clone406																	0	1
		clone407																	0	1
		clone408	1																1
		clone409	1																1
		clone410	1																1
		clone411	1																1
		clone412	1																1
		clone413	1																1
		clone414	1																1
		clone415		1															2
		clone416		1															2
		clone417		1															2
		clone418	1																1
		clone419	1																1
		clone420	1																1
		clone421	1																1
		clone422	1																1
		clone423		1															2
		clone424	1																1
		clone425	1																1
		clone426	1																1
		clone427		1															2
		clone428	1																1
		clone429																	0	1
		clone430	1																1
		clone431																	0	1
		clone432																	0	1
		clone433		1															2
		clone434	1																1
		clone435	1																1
		clone436	1																1
		clone437																	0	1
		clone438	1																1
		clone439	1																1
		clone440	1																1
		clone441																	0
		clone442																	0	1
		clone443	1																1
		clone444																	0	1
		clone445	1																1
		clone446		1															2
		clone447	1																1
		clone448	1																1
		clone449																	0	1
		clone450	1																1
		clone451																	0	1
		clone452																	0	1
		clone453	1																1
		clone454																	0	1
		clone455																	0		1
		clone456	1																1
		clone457	1																1
		clone458	1																1
		clone459	1																1
		clone460																	0	1
		clone461																	0	1
		clone462	1																1
		clone463	1																1
		clone464	1																1
		clone465	1																1
		clone466		1															2
		clone467	1																1
		clone468	1																1
		clone469	1																1
		clone470	1																1
		clone471	1																1
		clone472		1															2
		clone473	1																1
		clone474	1																1
		clone475	1																1
		clone476	1																1
		clone477		1															2
		clone478	1																1
		clone479	1																1
		clone480																	0	1
		clone481	1																1
		clone482																	0	1
		clone483	1																1
		clone484	1																1
		clone485		1															2
		clone486																	0	1
		clone487		1															2
		clone488		1															2
		clone489	1																1
		clone490	1																1
		clone491	1																1
		clone492	1																1
		clone493	1																1
	Bu86-1R	clone494	1																1
		clone495	1																1
		clone496	1																1
		clone497																	0	1
		clone498	1																1
		clone499	1																1
		clone500	1																1
		clone501	1																1
		clone502	1																1
		clone503	1																1
		clone504		1															2
		clone505	1																1
		clone506	1																1
		clone507	1																1
		clone508	1																1
		clone509																	0		1
		clone510	1																1
		clone511		1															2
		clone512		1															2
		clone513																	0		1
		clone514		1															2
		clone515	1																1
		clone516		1															2
		clone517	1																1
		clone518	1																1
		clone519	1																1
		clone520	1																1
		clone521	1																1
		clone522	1																1
		clone523	1																1
		clone524																	0	1
		clone525	1																1
		clone526		1															2
		clone527																	0	1
		clone528																	0	1
		clone529	1																1
		clone530	1																1
		clone531	1																1
		clone532	1																1
		clone533	1																1
		clone534																	0		1
		clone535	1																1
		clone536																	0	1
		clone537	1																1
		clone538	1																1
		clone539		1															2
		clone540																	0	1
		clone541	1																1
		clone542	1																1
		clone543	1																1
		clone544	1																1
		clone545	1																1
		clone546	1																1
		clone547	1																1
		clone548		1															2
		clone549	1																1
		clone550																	0	1
		clone551																	0		1
		clone552		1															2
		clone553	1																1
		clone554	1																1
		clone555	1																1
		clone556	1																1
		clone557																	0	1
		clone558	1																1
		clone559	1																1
		clone560		1															2
		clone561	1																1
		clone562																	0
		clone563																	0
		clone564	1																1
		clone565																	0	1
		clone566	1																1
		clone567																	0	1
		clone568																	0	1
		clone569	1																1
		clone570	1																1
		clone571	1																1
		clone572	1																1
		clone573	1																1
		clone574																	0	1
		clone575	1																1
		clone576	1																1
		clone577	1																1
		clone578	1																1
		clone579	1																1
		clone580	1																1
		clone581	1																1
		clone582	1																1
		clone583	1																1
		clone584	1																1
		clone585	1																1
		clone586																	0	1
		clone587	1																1
		clone588	1																1
		clone589	1																1
		clone590	1																1
		clone591	1																1
		clone592																	0	1
		clone593																	0	1
		clone594	1																1
		clone595	1																1
		clone596	1																1
		clone597		1															2
		clone598	1																1
		clone599	1																1
		clone600		1															2
		clone601																	0		1
		clone602	1																1
		clone603	1																1
		clone604	1																1
		clone605																	0	1
		clone606	1																1
		clone607	1																1
		clone608		1															2
		clone609		1															2
		clone610	1																1
		clone611	1																1
		clone612	1																1
		clone613	1																1
		clone614	1																1
		clone615	1																1
		clone616	1																1
		clone617																	0	1
		clone618	1																1
		clone619	1																1
		clone620	1																1
		clone621																	0	1
		clone622																	0	1
		clone623	1																1
		clone624	1																1
	Bu86-4L	clone625	1																1
		clone626	1																1
		clone627	1																1
		clone628	1																1
		clone629																	0	1
		clone630																	0	1
		clone631	1																1
		clone632	1																1
		clone633	1																1
		clone634																	0	1
		clone635	1																1
		clone636	1																1
		clone637	1																1
		clone638																	0
		clone639																	0	1
		clone640	1																1
		clone641																	0		1
		clone642																	0		1
		clone643	1																1
		clone644																	0	1
		clone645																	0	1
		clone646	1																1
		clone647		1															2
		clone648	1																1
		clone649																	0	1
		clone650																	0		1
		clone651	1																1
		clone652	1																1
		clone653	1																1
		clone654		1															2
		clone655	1																1
		clone656			1														3
		clone657	1																1
		clone658																	0	1
		clone659																	0	1
		clone660	1																1
		clone661	1																1
		clone662	1																1
		clone663	1																1
		clone664	1																1
		clone665																	0
		clone666	1																1
		clone667	1																1
		clone668	1																1
		clone669																	0	1
		clone670	1																1
		clone671	1																1
		clone672	1																1
		clone673	1																1
		clone674		1															2
		clone675	1																1
		clone676	1																1
		clone677	1																1
		clone678	1																1
		clone679	1																1
		clone680																	0
		clone681	1																1
		clone682	1																1
		clone683	1																1
		clone684	1																1
		clone685	1																1
		clone686	1																1
		clone687	1																1
		clone688	1																1
		clone689	1																1
		clone690	1																1
		clone691	1																1
		clone692	1																1
		clone693	1																1
		clone694	1																1
		clone695		1															2
		clone696	1																1
		clone697	1																1
		clone698																	0		1
		clone699	1																1
		clone700	1																1
		clone701	1																1
		clone702	1																1
		clone703	1																1
		clone704	1																1
		clone705	1																1
		clone706	1																1
		clone707																	0		1
		clone708	1																1
		clone709																	0		1
		clone710	1																1
		clone711		1															2
		clone712																	0
		clone713	1																1
		clone714	1																1
		clone715		1															2
		clone716	1																1
		clone717	1																1
		clone718	1																1
		clone719		1															2
		clone720																	0	1
		clone721																	0	1
		clone722	1																1
	Bu86-4R	clone723	1																1
		clone724	1																1
		clone725	1																1
		clone726		1															2
		clone727																	0	1
		clone728	1																1
		clone729	1																1
		clone730	1																1
		clone731	1																1
		clone732	1																1
		clone733	1																1
		clone734	1																1
		clone735																	0	1
		clone736	1																1
		clone737	1																1
		clone738	1																1
		clone739	1																1
		clone740																	0	1
		clone741	1																1
		clone742	1																1
		clone743	1																1
		clone744	1																1
		clone745																	0	1
		clone746		1															2
		clone747	1																1
		clone748	1																1
		clone749	1																1
		clone750	1																1
		clone751																	0		1
		clone752	1																1
		clone753																	0	1
		clone754	1																1
		clone755																	0	1
		clone756	1																1
		clone757	1																1
		clone758	1																1
		clone759	1																1
		clone760		1															2
		clone761	1																1
		clone762	1																1
		clone763	1																1
		clone764	1																1
		clone765	1																1
		clone766		1															2
		clone767	1																1
		clone768	1																1
		clone769	1																1
		clone770																	0	1
		clone771																	0		1
		clone772	1																1
		clone773	1																1
		clone774	1																1
		clone775	1																1
		clone776	1																1
		clone777	1																1
		clone778																	0	1
		clone779	1																1
		clone780	1																1
		clone781		1															2
		clone782	1																1
		clone783																	0	1
		clone784	1																1
		clone785																	0	1
		clone786																	0	1
		clone787	1																1
		clone788																	0	1
		clone789	1																1
		clone790	1																1
donor11	Bu100-1L	clone791	1																1
		clone792	1																1
		clone793	1																1
		clone794		1															2
		clone795	1																1
		clone796	1																1
		clone797	1																1
		clone798	1																1
		clone799																	0	1
		clone800	1																1
		clone801	1																1
		clone802	1																1
		clone803	1																1
		clone804	1																1
		clone805	1																1
		clone806																	0		1
		clone807	1																1
		clone808																	0	1
		clone809	1																1
		clone810																	0	1
		clone811	1																1
		clone812	1																1
		clone813	1																1
		clone814	1																1
		clone815																	0	1
		clone816	1																1
		clone817																	0	1
		clone818	1																1
		clone819	1																1
		clone820	1																1
		clone821																	0		1
		clone822		1															2
		clone823																	0	1
		clone824	1																1
		clone825	1																1
		clone826	1																1
		clone827																	0	1
		clone828	1																1
		clone829	1																1
		clone830		1															2
		clone831	1																1
		clone832																	0		1
		clone833																	0	1
		clone834																	0	1
		clone835	1																1
		clone836																	0	1
		clone837	1																1
		clone838		1															2
		clone839																	0		1
		clone840	1																1
		clone841	1																1
		clone842	1																1
		clone843	1																1
		clone844	1																1
		clone845																	0	1
		clone846	1																1
		clone847		1															2
		clone848	1																1
		clone849	1																1
		clone850																	0	1
		clone851	1																1
		clone852	1																1
		clone853	1																1
		clone854	1																1
		clone855	1																1
		clone856		1															2
		clone857	1																1
		clone858	1																1
		clone859		1															2
		clone860	1																1
		clone861	1																1
		clone862	1																1
		clone863																	0	1
		clone864	1																1
		clone865	1																1
		clone866	1																1
		clone867	1																1
		clone868	1																1
		clone869	1																1
		clone870																	0	1
		clone871																	0	1
		clone872	1																1
		clone873	1																1
		clone874	1																1
		clone875	1																1
		clone876	1																1
		clone877	1																1
		clone878	1																1
		clone879	1																1
		clone880	1																1
		clone881																	0	1
		clone882	1																1
		clone883	1																1
		clone884																	0		2
		clone885	1																1
		clone886	1																1
		clone887		1															2
		clone888	1																1
		clone889	1																1
		clone890	1																1
		clone891	1																1
		clone892	1																1
		clone893	1																1
		clone894	1																1
		clone895		1															2
		clone896																	0		1
		clone897	1																1
		clone898	1																1
		clone899	1																1
		clone900	1																1
		clone901	1																1
		clone902																	0	1
		clone903	1																1
		clone904	1																1
		clone905																	0	1
		clone906																	0	1
		clone907	1																1
		clone908	1																1
	Bu100-1R	clone909	1																1
		clone910		1															2
		clone911	1																1
		clone912	1																1
		clone913	1																1
		clone914	1																1
		clone915	1																1
		clone916	1																1
		clone917	1																1
		clone918		1															2
		clone919																	0	1
		clone920																	0	2
		clone921																	0	1
		clone922		1															2
		clone923	2																2
		clone924	1																1
		clone925	1																1
		clone926	1																1
		clone927																	0	1
		clone928																	0	1
		clone929																	0	1
		clone930	1																1
		clone931	1																1
		clone932																	0		1
		clone933	1																1
		clone934	1																1
		clone935		1															2
		clone936	1																1
		clone937	1																1
		clone938	1																1
		clone939	1																1
		clone940	1																1
		clone941	1																1
		clone942	1																1
		clone943	1																1
		clone944	1																1
		clone945	1																1
		clone946	1																1
		clone947	1																1
		clone948	1																1
		clone949	1																1
		clone950	1																1
		clone951	1																1
		clone952	1																1
		clone953	1																1
		clone954	1																1
		clone955	1																1
		clone956	1																1
		clone957																	0	1
		clone958	1																1
		clone959																	0	1
		clone960	1																1
		clone961	1																1
		clone962																	0	1
		clone963	1																1
		clone964	1																1
		clone965	1																1
		clone966	1																1
		clone967	1																1
		clone968	1																1
		clone969																	0	2
		clone970	1																1
		clone971	1																1
		clone972	1																1
		clone973	1																1
		clone974	1																1
		clone975																	0	1
		clone976	1																1
		clone977		1															2
		clone978		1															2
		clone979	1																1
		clone980	1																1
		clone981																	0		1
		clone982																	0	1
		clone983	1																1
		clone984	1																1
		clone985	1																1
		clone986	1																1
		clone987	2																2
		clone988		1															2
		clone989																	0	1
		clone990																	0	1
		clone991	1																1
		clone992	1																1
		clone993	1																1
		clone994	1																1
		clone995																	0		1
		clone996																	0	1
		clone997	1																1
		clone998																	0	1
		clone999	1																1
		clone1000																	0	1
		clone1001		1															2
		clone1002	1																1
		clone1003	1																1
		clone1004																	0	1
		clone1005	1																1
		clone1006	1																1
		clone1007	1																1
		clone1008	1																1
		clone1009	1																1
		clone1010																	0	1
		clone1011		1															2
		clone1012																	0	1
		clone1013																	0	1
		clone1014	1																1
		clone1015																	0	1
		clone1016																	0		1
		clone1017																	0		1
		clone1018	1																1
		clone1019																	0	1
		clone1020	1																1
		clone1021	1																1
		clone1022	1																1
		clone1023		1															2
		clone1024	1																1
		clone1025																	0	1
		clone1026	1																1
		clone1027	1																1
		clone1028	1																1
		clone1029	1																1
		clone1030																	0	1
		clone1031																	0	1
		clone1032		1															2
		clone1033	1																1
		clone1034		1															2
		clone1035	1																1
		clone1036	1																1
		clone1037																	0	1
		clone1038																	0	1
		clone1039	1																1
		clone1040	1																1
		clone1041	1																1
		clone1042		1															2
		clone1043																	0	1
		clone1044	1																1
		clone1045	1																1
		clone1046	1																1
		clone1047	1																1
		clone1048																	0		1
		clone1049	1																1
		clone1050	1																1
		clone1051																	0	1
		clone1052	1																1
		clone1053																	0		1
		clone1054																	0	2
		clone1055	1																1
		clone1056	1																1
		clone1057	1																1
		clone1058																	0	1
		clone1059	1																1
		clone1060		1															2
		clone1061		1															2
		clone1062	1																1
		clone1063	1																1
		clone1064		1															2
		clone1065	1																1
		clone1066	1																1
		clone1067																	0		1
		clone1068		1															2
		clone1069		1															2
		clone1070	1																1
		clone1071	1																1
		clone1072	1																1
		clone1073	1																1
		clone1074	1																1
		clone1075	1																1
		clone1076	1																1
		clone1077	1																1
		clone1078		1															2
		clone1079		1															2
		clone1080	1																1
		clone1081	1																1
		clone1082	1																1
		clone1083																	0	1
		clone1084																	0	2
		clone1085	1																1
		clone1086	1																1
		clone1087																	0	1
		clone1088	1																1
		clone1089	1																1
		clone1090																	0	1
		clone1091	1																1
		clone1092	1																1
		clone1093	1																1
		clone1094																	0	1
		clone1095																	0		1
		clone1096	1																1
		clone1097																	0	1
		clone1098	1																1
		clone1099	1																1
		clone1100		1															2
		clone1101	1																1
		clone1102																	0	1
		clone1103	1																1
		clone1104	1																1
		clone1105	1																1
		clone1106	1																1
		clone1107	1																1
		clone1108	1																1
		clone1109	1																1
		clone1110																	0	1
		clone1111																	0	1
		clone1112	1																1
		clone1113	1																1
		clone1114																	0	1
		clone1115	1																1
		clone1116																	0	1
		clone1117	1																1
		clone1118																	0	1
		clone1119																	0	1
		clone1120																	0	1
		clone1121	1																1
		clone1122																	0	1
[truncated: 975 more columns]

## Sheet: B
TP2 (GFRα1-induced)								TP2 (Ngn3-induced)								TP6 (Ngn3-induced)								TP10 (Ngn3-induced)								TP14 (Ngn3-induced)								TP20 (Ngn3-induced)
donor ID	testis ID	clone ID	Number of cells					donor ID	testis ID	clone ID	Number of cells					donor ID	testis ID	clone ID	Number of cells					donor ID	testis ID	clone ID	Number of cells					donor ID	testis ID	clone ID	Number of cells					donor ID	testis ID	clone ID	Number of cells
			GFRα1＋ Aundiff (GFRα1＋/Plzf＋ cells)	GFRα1ー Aundiff (GFRα1－/Plzf＋ cells)	More advanced cells (GFRα1－/Plzf－ cells)	Total					GFRα1＋ Aundiff (GFRα1＋/Plzf＋ cells)	GFRα1ー Aundiff (GFRα1－/Plzf＋ cells)	More advanced cells (GFRα1－/Plzf－ cells)	Total					GFRα1＋ Aundiff (GFRα1＋/Plzf＋ cells)	GFRα1ー Aundiff (GFRα1－/Plzf＋ cells)	More advanced cells (GFRα1－/Plzf－ cells)	Total					GFRα1＋ Aundiff (GFRα1＋/Plzf＋ cells)	GFRα1ー Aundiff (GFRα1－/Plzf＋ cells)	More advanced cells (GFRα1－/Plzf－ cells)	Total					GFRα1＋ Aundiff (GFRα1＋/Plzf＋ cells)	GFRα1ー Aundiff (GFRα1－/Plzf＋ cells)	More advanced cells (GFRα1－/Plzf－ cells)	Total					GFRα1＋ Aundiff (GFRα1＋/Plzf＋ cells)	GFRα1ー Aundiff (GFRα1－/Plzf＋ cells)	More advanced cells (GFRα1－/Plzf－ cells)	Total
donor2	Bu52-1L	clone1	1	0	0	1		donor1	Bu38-2L	clone1	1	0	0	1		donor5	Bu71-2L	clone658	0	4	0	4		donor5	Bu71-3L	clone686	1	0	0	1		donor5	Bu71-5L	clone469	0	0	10	10		donor5	Bu71-6L	clone217	0	0	54	54
		clone2	1	0	0	1				clone2	1	0	0	1				clone659	0	1	0	1				clone687	2	0	0	2				clone470	0	0	4	4				clone218	0	0	52	52
		clone3	1	0	0	1				clone3	0	1	0	1				clone660	0	2	0	2				clone688	0	0	8	8				clone471	0	0	28	28				clone219	0	0	34	34
		clone4	1	0	0	1				clone4	0	0	1	1				clone661	0	4	0	4				clone689	0	0	14	14				clone472	0	0	4	4				clone220	0	0	6	6
		clone5	1	0	0	1				clone5	0	0	1	1				clone662	0	0	3	3				clone690	0	0	14	14				clone473	0	0	5	5				clone221	0	0	9	9
		clone6	1	0	0	1				clone6	0	0	2	2				clone663	0	0	2	2				clone691	0	0	15	15				clone474	0	0	2	2				clone222	0	0	18	18
		clone7	1	0	0	1				clone7	1	0	0	1				clone664	0	0	1	1				clone692	0	0	12	12				clone475	0	0	3	3				clone223	0	0	64	64
		clone8	1	0	0	1				clone8	1	0	0	1				clone665	0	0	4	4				clone693	0	0	1	1				clone476	0	0	21	21				clone224	0	0	19	19
		clone9	1	0	0	1				clone9	1	0	0	1				clone666	0	0	2	2				clone694	0	0	34	34				clone477	0	0	16	16				clone225	0	0	4	4
		clone10	1	0	0	1				clone10	0	2	0	2				clone667	0	0	1	1				clone695	0	0	16	16				clone478	0	0	5	5				clone226	0	0	12	12
		clone11	1	0	0	1				clone11	1	0	0	1				clone668	0	0	1	1				clone696	0	0	26	26				clone479	0	0	6	6				clone227	0	0	5	5
		clone12	0	1	0	1				clone12	1	0	0	1				clone669	0	0	2	2				clone697	0	0	29	29				clone480	0	0	10	10				clone228	0	0	4	4
		clone13	1	0	0	1				clone13	1	0	0	1				clone670	0	0	1	1				clone698	0	0	11	11				clone481	0	0	6	6				clone229	0	0	35	35
		clone14	1	0	0	1				clone14	0	1	0	1				clone671	0	0	1	1				clone699	0	0	2	2				clone482	0	0	2	2				clone230	0	0	36	36
		clone15	1	0	0	1				clone15	0	1	0	1				clone672	0	0	2	2				clone700	0	0	7	7				clone483	1	0	0	1				clone231	0	0	41	41
		clone16	1	0	0	1				clone16	0	2	0	2				clone673	0	0	3	3				clone701	0	0	4	4				clone484	1	0	0	1				clone232	0	0	2	2
		clone17	1	0	0	1				clone17	0	0	1	1				clone674	0	13	0	13				clone702	0	0	5	5				clone485	0	8	0	8				clone233	0	0	17	17
		clone18	1	0	0	1				clone18	0	1	0	1				clone675	0	0	2	2				clone703	0	0	21	21				clone486	0	0	5	5				clone234	0	0	1	1
		clone19	1	0	0	1				clone19	0	1	0	1				clone676	0	0	2	2				clone704	0	0	7	7				clone487	0	0	9	9				clone235	0	0	19	19
		clone20	1	0	0	1				clone20	0	2	0	2				clone677	0	0	2	2				clone705	0	0	3	3				clone488	0	0	42	42				clone236	0	0	35	35
		clone21	1	0	0	1				clone21	0	0	1	1				clone678	0	0	1	1				clone706	0	0	2	2				clone489	0	0	4	4				clone237	0	0	77	77
		clone22	1	0	0	1				clone22	1	0	0	1				clone679	0	7	0	7				clone707	0	0	5	5				clone490	0	0	8	8				clone238	2	0	0	2
		clone23	1	0	0	1				clone23	1	0	0	1				clone680	0	0	1	1				clone708	0	0	15	15				clone491	0	0	2	2			Bu71-6R	clone239	0	0	17	17
		clone24	1	0	0	1				clone24	1	0	0	1				clone681	0	0	1	1				clone709	0	0	14	14				clone492	0	0	10	10				clone240	0	0	4	4
		clone25	1	0	0	1				clone25	0	0	2	2				clone682	0	0	6	6				clone710	0	0	9	9				clone493	0	0	1	1				clone241	0	0	14	14
		clone26	1	0	0	1				clone26	1	0	0	1				clone683	0	0	1	1				clone711	0	0	2	2				clone494	0	0	8	8				clone242	0	0	1	1
		clone27	1	0	0	1				clone27	0	2	0	2				clone684	0	8	0	8				clone712	4	0	0	4				clone495	0	0	12	12				clone243	0	0	23	23
		clone28	1	0	0	1				clone28	0	0	1	1				clone685	1	0	0	1				clone713	0	4	0	4				clone496	0	0	17	17				clone244	1	0	0	1
		clone29	1	0	0	1				clone29	0	0	1	1				clone686	0	0	3	3				clone714	3	0	0	3				clone497	0	0	4	4				clone245	1	0	0	1
		clone30	1	0	0	1				clone30	1	0	0	1				clone687	0	0	1	1				clone715	3	0	0	3				clone498	8	2	0	10				clone246	0	0	2	2
		clone31	1	0	0	1				clone31	1	0	0	1				clone688	0	0	1	1				clone716	7	0	0	7				clone499	0	0	10	10
		clone32	1	0	0	1				clone32	1	0	0	1				clone689	0	4	0	4				clone717	7	0	0	7				clone500	0	0	30	30
		clone33	1	0	0	1				clone33	0	1	0	1				clone690	0	0	4	4				clone718	0	0	8	8				clone501	0	0	6	6
		clone34	1	0	0	1				clone34	0	0	1	1				clone691	0	1	0	1				clone719	0	0	25	25
		clone35	1	0	0	1				clone35	0	0	1	1				clone692	0	0	4	4				clone720	4	0	0	4
		clone36	1	0	0	1				clone36	0	0	1	1				clone693	1	0	0	1				clone721	0	0	3	3
		clone37	1	0	0	1				clone37	1	0	0	1				clone694	0	16	0	16				clone722	0	0	32	32
		clone38	1	0	0	1				clone38	2	0	0	2				clone695	0	2	0	2				clone723	0	0	8	8
		clone39	0	2	0	2				clone39	0	0	1	1				clone696	0	0	3	3				clone724	0	0	13	13
		clone40	0	1	0	1				clone40	0	0	1	1				clone697	0	0	2	2				clone725	0	0	42	42
		clone41	1	0	0	1				clone41	2	0	0	2				clone698	0	0	12	12				clone726	0	0	5	5
		clone42	0	1	0	1				clone42	0	2	0	2				clone699	0	0	4	4				clone727	0	0	29	29
		clone43	1	0	0	1				clone43	0	0	1	1				clone700	0	0	1	1				clone728	0	0	4	4
		clone44	1	0	0	1				clone44	0	0	1	1				clone701	0	0	11	11				clone729	0	0	1	1
	Bu52-1R	clone45	1	0	0	1				clone45	0	0	1	1				clone702	0	0	4	4				clone730	0	0	24	24
		clone46	1	0	0	1				clone46	1	0	0	1				clone703	0	0	10	10				clone731	0	0	7	7
		clone47	1	0	0	1				clone47	0	1	0	1				clone704	0	0	8	8				clone732	0	0	10	10
		clone48	1	0	0	1				clone48	0	1	0	1				clone705	0	6	0	6				clone733	0	0	9	9
		clone49	1	0	0	1				clone49	0	0	1	1				clone706	0	4	0	4				clone734	0	0	3	3
		clone50	1	0	0	1				clone50	0	0	1	1				clone707	0	0	3	3				clone735	0	0	18	18
		clone51	1	0	0	1				clone51	1	0	0	1				clone708	0	0	4	4				clone736	0	0	34	34
		clone52	1	0	0	1				clone52	0	1	0	1				clone709	0	0	3	3				clone737	0	4	0	4
		clone53	1	0	0	1				clone53	0	2	0	2				clone710	2	0	0	2				clone738	0	0	1	1
		clone54	1	0	0	1				clone54	0	0	1	1				clone711	0	0	1	1				clone739	0	0	53	53
		clone55	0	2	0	2				clone55	1	0	0	1				clone712	0	0	2	2				clone740	0	0	38	38
		clone56	2	0	0	2				clone56	1	0	0	1				clone713	0	0	1	1				clone741	0	0	10	10
		clone57	1	0	0	1				clone57	0	2	0	2				clone714	0	0	2	2				clone742	0	0	8	8
		clone58	1	0	0	1				clone58	0	2	0	2				clone715	0	0	2	2				clone743	0	0	9	9
		clone59	0	1	0	1				clone59	0	2	0	2				clone716	0	0	13	13				clone744	0	0	52	52
		clone60	0	1	0	1				clone60	0	0	1	1				clone717	0	8	0	8				clone745	0	0	31	31
		clone61	0	1	0	1				clone61	0	0	2	2				clone718	0	0	1	1				clone746	0	0	8	8
		clone62	1	0	0	1				clone62	0	0	2	2				clone719	0	8	0	8				clone747	0	0	52	52
		clone63	1	0	0	1				clone63	0	1	0	1				clone720	0	0	1	1				clone748	0	0	12	12
		clone64	1	0	0	1				clone64	0	1	0	1				clone721	0	0	1	1				clone749	0	0	12	12
		clone65	1	0	0	1				clone65	0	2	0	2				clone722	0	0	8	8				clone750	8	0	0	8
		clone66	1	0	0	1				clone66	0	0	1	1				clone723	0	0	2	2				clone751	0	0	32	32
		clone67	1	0	0	1				clone67	0	1	0	1				clone724	0	16	0	16				clone752	0	0	13	13
		clone68	1	0	0	1				clone68	0	2	0	2				clone725	0	0	1	1				clone753	0	0	21	21
		clone69	1	0	0	1				clone69	1	0	0	1				clone726	0	16	0	16				clone754	0	0	60	60
		clone70	1	0	0	1			Bu38-2R	clone70	0	1	0	1				clone727	0	0	1	1				clone755	0	0	32	32
		clone71	1	0	0	1				clone71	0	2	0	2				clone728	0	0	8	8				clone756	0	0	8	8
		clone72	2	0	0	2				clone72	0	1	0	1				clone729	0	0	2	2				clone757	0	0	32	32
		clone73	1	0	0	1				clone73	0	2	0	2				clone730	0	0	3	3				clone758	10	0	0	10
		clone74	0	2	0	2				clone74	0	0	1	1				clone731	0	0	2	2				clone759	3	0	0	3
		clone75	0	2	0	2				clone75	1	0	0	1				clone732	0	0	2	2				clone760	0	0	14	14
		clone76	2	0	0	2				clone76	1	0	0	1				clone733	0	0	1	1				clone761	0	0	4	4
		clone77	2	0	0	2				clone77	0	1	0	1				clone734	1	0	0	1				clone762	0	0	4	4
		clone78	1	0	0	1				clone78	0	1	0	1				clone735	0	0	1	1				clone763	0	0	30	30
		clone79	1	0	0	1				clone79	0	2	0	2				clone736	0	0	1	1				clone764	0	0	3	3
		clone80	1	0	0	1				clone80	0	0	1	1				clone737	0	0	1	1				clone765	0	0	27	27
		clone81	1	0	0	1				clone81	0	0	2	2				clone738	0	0	3	3				clone766	0	0	54	54
		clone82	0	1	0	1				clone82	1	0	0	1				clone739	0	0	2	2			Bu71-3R	clone767	0	0	5	5
		clone83	0	2	0	2				clone83	0	1	0	1				clone740	0	0	2	2				clone768	0	0	32	32
		clone84	1	0	0	1				clone84	0	2	0	2				clone741	0	0	1	1				clone769	0	0	12	12
		clone85	1	0	0	1				clone85	1	0	0	1				clone742	0	0	1	1				clone770	0	0	3	3
		clone86	1	0	0	1				clone86	1	0	0	1				clone743	3	0	0	3				clone771	0	0	28	28
		clone87	1	0	0	1				clone87	1	0	0	1				clone744	0	0	1	1				clone772	0	0	20	20
		clone88	2	0	0	2				clone88	1	0	0	1				clone745	0	0	2	2				clone773	0	0	4	4
		clone89	2	0	0	2				clone89	1	0	0	1				clone746	0	7	0	7				clone774	0	0	3	3
		clone90	2	0	0	2				clone90	1	0	0	1				clone747	1	0	0	1				clone775	0	0	51	51
		clone91	1	0	0	1				clone91	1	0	0	1				clone748	0	0	2	2				clone776	0	0	7	7
		clone92	0	1	0	1				clone92	0	1	0	1				clone749	0	0	1	1				clone777	0	0	16	16
		clone93	1	0	0	1				clone93	0	1	0	1				clone750	0	12	0	12				clone778	0	0	3	3
		clone94	1	0	0	1				clone94	0	1	0	1				clone751	0	0	1	1				clone779	0	0	57	57
		clone95	2	0	0	2				clone95	0	1	0	1				clone752	0	0	1	1				clone780	0	0	28	28
		clone96	2	0	0	2				clone96	0	1	0	1				clone753	4	0	0	4				clone781	0	0	8	8
		clone97	2	0	0	2				clone97	0	1	0	1				clone754	0	0	4	4				clone782	0	0	13	13
		clone98	1	0	0	1				clone98	0	1	0	1				clone755	0	1	0	1				clone783	0	0	1	1
		clone99	1	0	0	1				clone99	0	2	0	2				clone756	0	2	0	2				clone784	0	0	2	2
		clone100	1	0	0	1				clone100	0	0	1	1				clone757	0	0	1	1				clone785	0	0	2	2
		clone101	0	2	0	2				clone101	0	0	1	1				clone758	0	0	1	1				clone786	0	0	8	8
		clone102	1	0	0	1				clone102	1	0	0	1				clone759	0	0	4	4				clone787	0	0	14	14
		clone103	1	0	0	1				clone103	1	0	0	1				clone760	0	0	3	3				clone788	0	0	16	16
		clone104	1	0	0	1				clone104	1	0	0	1				clone761	0	0	2	2				clone789	0	0	15	15
		clone105	1	0	0	1				clone105	1	0	0	1				clone762	0	0	1	1				clone790	0	0	1	1
		clone106	1	0	0	1				clone106	0	1	0	1				clone763	0	0	1	1				clone791	0	0	38	38
		clone107	2	0	0	2				clone107	0	2	0	2				clone764	0	0	1	1				clone792	0	0	4	4
		clone108	2	0	0	2				clone108	0	2	0	2				clone765	0	4	0	4				clone793	0	0	3	3
		clone109	3	0	0	3				clone109	0	2	0	2				clone766	0	0	4	4				clone794	0	0	16	16
		clone110	1	0	0	1				clone110	0	4	0	4				clone767	0	0	4	4				clone795	0	0	10	10
		clone111	2	0	0	2				clone111	0	0	1	1				clone768	0	0	4	4				clone796	0	0	21	21
		clone112	0	1	0	1				clone112	0	0	1	1				clone769	0	0	8	8				clone797	0	0	29	29
		clone113	0	1	0	1				clone113	0	0	2	2				clone770	0	0	1	1				clone798	0	0	1	1
		clone114	1	0	0	1				clone114	1	0	0	1				clone771	0	0	2	2				clone799	0	0	4	4
		clone115	0	1	0	1				clone115	1	0	0	1				clone772	0	0	1	1				clone800	0	0	7	7
		clone116	1	0	0	1				clone116	1	0	0	1				clone773	0	0	1	1				clone801	0	0	14	14
		clone117	1	0	0	1				clone117	1	0	0	1				clone774	0	2	0	2				clone802	0	0	16	16
		clone118	1	0	0	1				clone118	0	1	0	1				clone775	0	0	4	4				clone803	7	0	0	7
		clone119	1	0	0	1				clone119	0	1	0	1				clone776	0	8	0	8				clone804	0	0	5	5
		clone120	1	0	0	1				clone120	1	0	0	1				clone777	0	0	2	2				clone805	0	0	4	4
		clone121	1	0	0	1				clone121	1	0	0	1				clone778	0	0	6	6				clone806	0	0	1	1
		clone122	2	0	0	2				clone122	1	0	0	1				clone779	0	14	0	14				clone807	0	0	1	1
donor7	Bu74-1R	clone347	0	1	0	1				clone123	1	0	0	1				clone780	0	0	6	6				clone808	0	0	4	4
		clone348	1	0	0	1				clone124	1	0	0	1				clone781	1	0	0	1				clone809	0	0	7	7
		clone349	1	0	0	1				clone125	1	0	0	1				clone782	0	3	0	3				clone810	0	0	24	24
		clone350	1	0	0	1				clone126	1	0	0	1				clone783	0	5	0	5				clone811	0	0	13	13
		clone351	2	0	0	2				clone127	0	1	0	1				clone784	0	0	1	1				clone812	0	8	0	8
		clone352	1	0	0	1				clone128	0	1	0	1				clone785	0	16	0	16				clone813	0	0	16	16
		clone353	1	0	0	1				clone129	0	1	0	1				clone786	0	16	0	16				clone814	0	0	2	2
		clone354	1	0	0	1				clone130	0	1	0	1				clone787	0	0	2	2				clone815	0	0	8	8
		clone355	2	0	0	2				clone131	0	1	0	1				clone788	0	1	0	1				clone816	0	0	5	5
		clone356	0	1	0	1				clone132	0	2	0	2				clone789	0	0	1	1
		clone357	1	0	0	1				clone133	0	2	0	2				clone790	0	4	0	4
		clone358	1	0	0	1				clone134	0	2	0	2				clone791	0	0	2	2
		clone359	1	0	0	1				clone135	0	0	1	1				clone792	0	0	1	1
		clone360	1	0	0	1				clone136	0	0	1	1				clone793	0	0	2	2
		clone361	1	0	0	1				clone137	1	0	0	1				clone794	12	4	0	16
		clone362	1	0	0	1				clone138	1	0	0	1				clone795	0	0	8	8
		clone363	1	0	0	1				clone139	1	0	0	1				clone796	0	0	4	4
		clone364	1	0	0	1				clone140	1	0	0	1				clone797	0	0	4	4
		clone365	1	0	0	1				clone141	1	0	0	1				clone798	0	8	0	8
		clone366	2	0	0	2				clone142	1	0	0	1				clone799	0	0	2	2
		clone367	1	0	0	1				clone143	1	0	0	1				clone800	0	0	4	4
		clone368	0	1	0	1				clone144	1	0	0	1			Bu71-2R	clone801	0	0	8	8
		clone369	1	0	0	1				clone145	1	0	0	1				clone802	2	0	0	2
		clone370	1	0	0	1				clone146	1	0	0	1				clone803	0	2	0	2
		clone371	1	0	0	1				clone147	1	0	0	1				clone804	0	4	0	4
		clone372	1	0	0	1				clone148	1	0	0	1				clone805	0	1	0	1
		clone373	1	0	0	1				clone149	2	0	0	2				clone806	0	1	0	1
		clone374	0	1	0	1				clone150	0	1	0	1				clone807	0	0	3	3
		clone375	1	0	0	1				clone151	0	1	0	1				clone808	0	0	4	4
		clone376	1	0	0	1				clone152	0	1	0	1				clone809	0	0	4	4
		clone377	1	0	0	1				clone153	0	1	0	1				clone810	0	0	1	1
		clone378	1	0	0	1				clone154	0	1	0	1				clone811	0	4	0	4
		clone379	1	0	0	1				clone155	0	1	0	1				clone812	0	16	0	16
		clone380	2	0	0	2				clone156	0	1	0	1				clone813	0	0	6	6
		clone381	1	0	0	1				clone157	0	1	0	1				clone814	0	0	2	2
		clone382	1	0	0	1				clone158	0	1	0	1				clone815	0	3	0	3
		clone383	2	0	0	2				clone159	0	1	0	1				clone816	0	16	0	16
		clone384	1	0	0	1				clone160	0	1	0	1				clone817	0	0	4	4
		clone385	1	0	0	1				clone161	0	1	0	1				clone818	0	0	1	1
		clone386	0	1	0	1				clone162	0	2	0	2				clone819	4	0	0	4
		clone387	1	0	0	1				clone163	0	2	0	2				clone820	0	0	7	7
		clone388	1	0	0	1				clone164	0	0	1	1				clone821	0	8	0	8
		clone389	2	0	0	2				clone165	1	0	0	1				clone822	0	3	0	3
		clone390	1	0	0	1				clone166	1	0	0	1				clone823	0	0	3	3
		clone391	1	0	0	1				clone167	1	0	0	1				clone824	0	0	5	5
		clone392	2	0	0	2				clone168	1	0	0	1				clone825	0	8	0	8
		clone393	1	0	0	1				clone169	0	1	0	1				clone826	1	0	0	1
		clone394	0	1	0	1				clone170	0	1	0	1				clone827	0	0	2	2
		clone395	1	0	0	1				clone171	0	2	0	2				clone828	0	0	3	3
		clone396	1	0	0	1				clone172	0	2	0	2				clone829	0	0	4	4
										clone173	1	0	0	1				clone830	0	0	3	3
										clone174	1	0	0	1				clone831	0	0	3	3
										clone175	1	0	0	1				clone832	4	0	0	4
										clone176	1	0	0	1				clone833	0	0	8	8
										clone177	1	0	0	1				clone834	0	0	2	2
										clone178	1	0	0	1				clone835	0	0	1	1
										clone179	2	0	0	2				clone836	0	0	2	2
										clone180	0	1	0	1				clone837	0	0	2	2
										clone181	0	1	0	1				clone838	0	8	0	8
										clone182	0	1	0	1				clone839	0	0	2	2
										clone183	0	1	0	1				clone840	1	0	0	1
										clone184	0	1	0	1				clone841	0	0	4	4
										clone185	0	1	0	1				clone842	0	8	0	8
										clone186	0	2	0	2				clone843	0	0	1	1
										clone187	0	2	0	2				clone844	0	0	3	3
										clone188	0	1	0	1				clone845	0	6	0	6
										clone189	1	0	0	1				clone846	0	0	6	6
										clone190	1	0	0	1				clone847	0	0	5	5
										clone191	0	1	0	1				clone848	0	0	3	3
										clone192	0	1	0	1				clone849	0	0	2	2
										clone193	0	1	0	1				clone850	0	0	1	1
										clone194	0	1	0	1				clone851	0	0	1	1
										clone195	1	0	0	1				clone852	0	0	4	4
										clone196	1	0	0	1				clone853	0	0	2	2
										clone197	1	0	0	1				clone854	0	0	3	3
										clone198	1	0	0	1				clone855	1	0	0	1
										clone199	1	0	0	1				clone856	0	2	10	12
										clone200	1	0	0	1				clone857	0	0	1	1
										clone201	0	1	0	1				clone858	0	0	6	6
										clone202	0	1	0	1				clone859	0	0	2	2
										clone203	0	1	0	1				clone860	0	0	1	1
										clone204	0	1	0	1				clone861	0	0	3	3
										clone205	0	1	0	1				clone862	0	0	2	2
										clone206	0	1	0	1				clone863	0	0	1	1
										clone207	0	1	0	1				clone864	2	0	0	2
										clone208	0	1	0	1				clone865	0	2	0	2
										clone209	0	1	0	1				clone866	0	0	2	2
										clone210	0	1	0	1				clone867	0	0	4	4
										clone211	0	1	0	1				clone868	0	0	2	2
										clone212	0	1	0	1				clone869	0	0	1	1
										clone213	0	1	0	1				clone870	0	0	2	2
										clone214	0	1	0	1				clone871	0	0	12	12
										clone215	0	1	0	1				clone872	0	0	2	2
										clone216	0	1	0	1				clone873	0	0	3	3
										clone217	0	1	0	1				clone874	0	0	1	1
										clone218	0	1	0	1				clone875	0	0	1	1
										clone219	0	1	0	1				clone876	0	0	1	1
										clone220	0	1	0	1				clone877	0	0	1	1
										clone221	0	1	0	1				clone878	0	0	1	1
										clone222	0	1	0	1				clone879	0	1	0	1
										clone223	0	2	0	2				clone880	1	0	0	1
										clone224	0	2	0	2				clone881	0	0	8	8
										clone225	0	2	0	2				clone882	1	0	0	1
										clone226	0	0	1	1				clone883	0	0	2	2
										clone227	0	1	0	1				clone884	0	0	4	4
										clone228	0	1	0	1				clone885	0	0	1	1
										clone229	0	1	0	1				clone886	0	0	1	1
										clone230	0	1	0	1				clone887	0	0	2	2
										clone231	0	0	1	1				clone888	0	8	0	8
										clone232	0	1	0	1				clone889	0	0	1	1
										clone233	1	0	0	1				clone890	0	0	32	32
										clone234	1	0	0	1				clone891	0	0	8	8
										clone235	1	0	0	1				clone892	0	12	0	12
										clone236	2	0	0	2				clone893	0	4	0	4
										clone237	0	1	0	1				clone894	0	0	4	4
										clone238	0	2	0	2				clone895	2	0	0	2
										clone239	0	0	1	1				clone896	0	0	4	4
										clone240	1	0	0	1				clone897	0	0	3	3
										clone241	1	0	0	1				clone898	0	0	4	4
										clone242	1	0	0	1				clone899	0	0	2	2
										clone243	0	1	0	1				clone900	0	0	3	3
										clone244	0	1	0	1				clone901	0	0	1	1
										clone245	0	1	0	1				clone902	0	0	1	1
										clone246	0	1	0	1				clone903	2	0	0	2
										clone247	0	1	0	1				clone904	1	0	0	1
										clone248	0	1	0	1				clone905	0	0	8	8
										clone249	0	2	0	2				clone906	0	0	2	2
										clone250	0	2	0	2				clone907	0	0	4	4
										clone251	0	2	0	2				clone908	0	0	2	2
										clone252	1	0	0	1				clone909	0	0	1	1
										clone253	1	0	0	1				clone910	0	0	2	2
										clone254	1	0	0	1				clone911	0	0	1	1
										clone255	1	0	0	1				clone912	0	0	4	4
										clone256	1	0	0	1				clone913	0	0	2	2
										clone257	0	1	0	1				clone914	1	0	0	1
										clone258	0	1	0	1				clone915	0	0	1	1
										clone259	0	1	0	1				clone916	0	0	14	14
										clone260	0	2	0	2				clone917	0	8	0	8
										clone261	0	2	0	2				clone918	0	2	0	2
										clone262	0	2	0	2				clone919	0	2	0	2
										clone263	1	0	0	1				clone920	0	0	1	1
										clone264	0	1	0	1				clone921	0	0	2	2
										clone265	0	1	0	1				clone922	0	8	0	8
										clone266	0	1	0	1				clone923	0	4	0	4
										clone267	0	1	0	1				clone924	0	3	0	3
										clone268	0	2	0	2				clone925	0	4	0	4
										clone269	1	0	0	1				clone926	0	16	0	16
										clone270	1	0	0	1				clone927	0	14	0	14
										clone271	1	0	0	1				clone928	0	0	4	4
										clone272	1	0	0	1				clone929	0	0	8	8
										clone273	1	0	0	1				clone930	0	0	2	2
										clone274	0	1	0	1				clone931	0	0	3	3
										clone275	0	1	0	1				clone932	0	0	8	8
										clone276	0	1	0	1				clone933	0	1	0	1
										clone277	0	0	1	1				clone934	0	0	1	1
										clone278	0	0	1	1				clone935	0	0	2	2
										clone279	1	0	0	1				clone936	0	0	4	4
										clone280	1	0	0	1				clone937	0	0	8	8
										clone281	1	0	0	1				clone938	0	0	3	3
										clone282	1	0	0	1				clone939	0	2	0	2
										clone283	0	1	0	1				clone940	7	0	0	7
										clone284	0	1	0	1				clone941	0	0	3	3
										clone285	0	1	0	1				clone942	0	0	1	1
										clone286	0	2	0	2				clone943	0	0	1	1
										clone287	1	0	0	1				clone944	0	8	0	8
										clone288	0	1	0	1				clone945	0	7	0	7
										clone289	0	1	0	1				clone946	0	0	2	2
										clone290	0	2	0	2				clone947	0	8	0	8
										clone291	0	0	1	1				clone948	1	0	0	1
										clone292	1	0	0	1				clone949	1	0	0	1
										clone293	1	0	0	1				clone950	0	8	0	8
										clone294	1	0	0	1				clone951	0	0	4	4
										clone295	1	0	0	1				clone952	0	0	3	3
										clone296	1	0	0	1				clone953	0	0	8	8
										clone297	1	0	0	1				clone954	0	0	3	3
										clone298	1	0	0	1				clone955	0	0	1	1
										clone299	0	1	0	1				clone956	0	0	2	2
										clone300	0	1	0	1				clone957	0	0	2	2
								donor2	Bu44-1L	clone301	1	0	0	1				clone958	0	0	1	1
										clone302	1	0	0	1				clone959	4	0	0	4
										clone303	1	0	0	1				clone960	0	6	0	6
										clone304	1	0	0	1				clone961	0	0	2	2
										clone305	1	0	0	1				clone962	0	1	0	1
										clone306	1	0	0	1				clone963	1	0	0	1
										clone307	0	1	0	1
										clone308	0	1	0	1
										clone309	0	1	0	1
										clone310	0	1	0	1
										clone311	0	2	0	2
										clone312	0	2	0	2
										clone313	0	2	0	2
										clone314	0	2	0	2
										clone315	0	0	1	1
										clone316	1	0	0	1
										clone317	1	0	0	1
										clone318	1	0	0	1
										clone319	1	0	0	1
										clone320	1	0	0	1
										clone321	0	1	0	1
										clone322	0	1	0	1
										clone323	0	1	0	1
										clone324	0	1	0	1
										clone325	0	1	0	1
										clone326	0	1	0	1
										clone327	0	1	0	1
										clone328	0	1	0	1
										clone329	0	2	0	2
										clone330	0	2	0	2
										clone331	0	2	0	2
										clone332	0	4	0	4
										clone333	0	0	1	1
										clone334	0	1	0	1
										clone335	0	1	0	1
										clone336	0	1	0	1
										clone337	0	1	0	1
										clone338	0	1	0	1
										clone339	0	1	0	1
										clone340	0	1	0	1
										clone341	0	2	0	2
										clone342	0	2	0	2
										clone343	0	2	0	2
										clone344	1	0	0	1
										clone345	1	0	0	1
										clone346	1	0	0	1
										clone347	0	1	0	1
										clone348	0	2	0	2
										clone349	0	4	0	4
										clone350	0	1	0	1
										clone351	0	1	0	1
										clone352	0	1	0	1
										clone353	0	1	0	1
										clone354	0	1	0	1
										clone355	0	1	0	1
										clone356	0	1	0	1
										clone357	0	2	0	2
										clone358	0	2	0	2
										clone359	0	2	0	2
										clone360	0	2	0	2
										clone361	0	2	0	2
										clone362	0	0	1	1
										clone363	0	0	1	1
										clone364	0	0	2	2
										clone365	0	0	2	2
										clone366	0	0	2	2
										clone367	0	0	2	2
										clone368	0	0	2	2
										clone369	0	0	2	2
										clone370	0	0	2	2
										clone371	1	0	0	1
										clone372	1	0	0	1
										clone373	0	1	0	1
										clone374	1	0	0	1
										clone375	1	0	0	1
										clone376	1	0	0	1
										clone377	1	0	0	1
										clone378	1	0	0	1
										clone379	1	0	0	1
										clone380	2	0	0	2
										clone381	0	1	0	1
										clone382	0	1	0	1
										clone383	0	1	0	1
										clone384	0	1	0	1
										clone385	0	1	0	1
										clone386	0	1	0	1
										clone387	0	1	0	1
										clone388	0	1	0	1
										clone389	0	2	0	2
										clone390	0	2	0	2
										clone391	0	2	0	2
										clone392	0	3	0	3
										clone393	0	4	0	4
										clone394	0	0	1	1
										clone395	0	0	1	1
										clone396	0	0	1	1
										clone397	0	0	2	2
										clone398	0	0	2	2
										clone399	1	0	0	1
										clone400	1	0	0	1
										clone401	1	0	0	1
										clone402	1	0	0	1
										clone403	2	0	0	2
										clone404	0	1	0	1
										clone405	0	1	0	1
										clone406	0	1	0	1
										clone407	0	1	0	1
										clone408	0	1	0	1
										clone409	0	1	0	1
										clone410	0	1	0	1
										clone411	0	1	0	1
										clone412	0	1	0	1
										clone413	0	1	0	1
										clone414	0	1	0	1
										clone415	0	1	0	1
										clone416	0	0	1	1
										clone417	0	0	2	2
										clone418	1	0	0	1
										clone419	1	0	0	1
										clone420	1	0	0	1
										clone421	1	0	0	1
										clone422	1	0	0	1
										clone423	1	0	0	1
										clone424	1	0	0	1
										clone425	1	0	0	1
										clone426	1	0	0	1
										clone427	2	0	0	2
										clone428	2	0	0	2
										clone429	0	1	0	1
										clone430	0	1	0	1
										clone431	0	1	0	1
										clone432	0	1	0	1
										clone433	0	1	0	1
										clone434	0	1	0	1
										clone435	0	1	0	1
										clone436	1	0	0	1
										clone437	1	0	0	1
										clone438	1	0	0	1
										clone439	1	0	0	1
										clone440	1	0	0	1
										clone441	1	0	0	1
										clone442	1	0	0	1
										clone443	1	0	0	1
										clone444	1	0	0	1
										clone445	1	0	0	1
										clone446	1	0	0	1
										clone447	1	0	0	1
										clone448	1	0	0	1
										clone449	1	0	0	1
										clone450	0	1	0	1
										clone451	0	1	0	1
										clone452	0	1	0	1
										clone453	0	1	0	1
										clone454	0	1	0	1
										clone455	0	1	0	1
										clone456	0	1	0	1
										clone457	0	1	0	1
										clone458	0	1	0	1
										clone459	0	1	0	1
										clone460	0	1	0	1
										clone461	0	1	0	1
										clone462	0	1	0	1
										clone463	0	1	0	1
										clone464	0	1	0	1
										clone465	0	2	0	2
										clone466	0	2	0	2
										clone467	0	2	0	2
										clone468	0	3	0	3
										clone469	0	0	1	1
										clone470	0	0	1	1
										clone471	0	0	1	1
										clone472	0	0	2	2
										clone473	0	0	2	2
										clone474	1	0	0	1
										clone475	1	0	0	1
										clone476	1	0	0	1
										clone477	1	0	0	1
										clone478	1	0	0	1
										clone479	1	0	0	1
										clone480	1	0	0	1
										clone481	1	0	0	1
										clone482	1	0	0	1
										clone483	1	0	0	1
										clone484	1	0	0	1
										clone485	1	0	0	1
										clone486	1	0	0	1
										clone487	1	0	0	1
										clone488	0	1	0	1
										clone489	0	1	0	1
										clone490	0	1	0	1
										clone491	0	1	0	1
										clone492	0	1	0	1
										clone493	0	1	0	1
										clone494	0	1	0	1
										clone495	0	1	0	1
										clone496	0	1	0	1
										clone497	0	1	0	1
										clone498	0	1	0	1
										clone499	0	1	0	1
										clone500	0	1	0	1
										clone501	0	1	0	1
										clone502	0	1	0	1
										clone503	0	1	0	1
										clone504	0	1	0	1
										clone505	0	2	0	2
										clone506	0	2	0	2
										clone507	0	2	0	2
										clone508	0	2	0	2
										clone509	0	2	0	2
										clone510	0	2	0	2
										clone511	0	2	0	2
										clone512	0	0	2	2
										clone513	0	0	2	2
										clone514	0	0	2	2
										clone515	0	0	2	2
										clone516	1	0	0	1
										clone517	1	0	0	1
										clone518	1	0	0	1
										clone519	1	0	0	1
										clone520	1	0	0	1
										clone521	1	0	0	1
										clone522	1	0	0	1
										clone523	1	0	0	1
										clone524	1	0	0	1
										clone525	1	0	0	1
										clone526	0	1	0	1
										clone527	0	1	0	1
										clone528	0	1	0	1
										clone529	0	1	0	1
										clone530	0	1	0	1
										clone531	0	1	0	1
										clone532	0	1	0	1
										clone533	0	1	0	1
										clone534	0	1	0	1
										clone535	0	1	0	1
										clone536	0	1	0	1
										clone537	0	1	0	1
										clone538	0	1	0	1
										clone539	0	1	0	1
										clone540	0	1	0	1
										clone541	0	1	0	1
										clone542	0	1	0	1
										clone543	0	2	0	2
										clone544	0	2	0	2
										clone545	0	2	0	2
										clone546	0	2	0	2
										clone547	0	0	1	1
										clone548	0	0	1	1
										clone549	0	0	1	1
										clone550	0	0	1	1
										clone551	0	0	2	2
										clone552	0	0	4	4
										clone553	0	0	6	6
										clone554	1	0	0	1
										clone555	1	0	0	1
										clone556	1	0	0	1
										clone557	1	0	0	1
										clone558	1	0	0	1
										clone559	0	1	0	1
										clone560	0	1	0	1
										clone561	0	1	0	1
										clone562	0	1	0	1
										clone563	0	1	0	1
										clone564	0	1	0	1
										clone565	0	1	0	1
										clone566	0	1	0	1
										clone567	0	1	0	1
										clone568	0	1	0	1
										clone569	0	1	0	1
										clone570	0	1	0	1
										clone571	0	1	0	1
										clone572	0	1	0	1
										clone573	0	1	0	1
										clone574	0	1	0	1
										clone575	0	0	1	1
										clone576	0	0	2	2
										clone577	1	0	0	1
										clone578	1	0	0	1
										clone579	0	1	0	1
										clone580	0	2	0	2
										clone581	1	0	0	1
										clone582	1	0	0	1
										clone583	1	0	0	1
										clone584	1	0	0	1
										clone585	1	0	0	1
										clone586	1	0	0	1
										clone587	1	0	0	1
										clone588	1	0	0	1
										clone589	0	1	0	1
										clone590	0	1	0	1
										clone591	0	1	0	1
										clone592	0	1	0	1
										clone593	0	1	0	1
										clone594	0	1	0	1
										clone595	0	1	0	1
										clone596	0	1	0	1
										clone597	0	1	0	1
										clone598	0	1	0	1
										clone599	0	1	0	1
										clone600	0	1	0	1
										clone601	0	1	0	1
										clone602	1	0	0	1
										clone603	1	0	0	1
										clone604	1	0	0	1
										clone605	1	0	0	1
										clone606	0	1	0	1
										clone607	0	1	0	1
										clone608	0	1	0	1
										clone609	0	1	0	1
										clone610	0	1	0	1
										clone611	0	1	0	1
										clone612	0	0	1	1
										clone613	1	0	0	1
										clone614	1	0	0	1
										clone615	1	0	0	1
										clone616	1	0	0	1
										clone617	0	1	0	1
										clone618	0	1	0	1
										clone619	0	1	0	1
										clone620	0	1	0	1
										clone621	0	1	0	1
										clone622	0	1	0	1
										clone623	0	1	0	1
										clone624	0	1	0	1
										clone625	0	1	0	1
										clone626	0	1	0	1
										clone627	0	2	0	2
										clone628	0	2	0	2
										clone629	0	2	0	2
										clone630	0	2	0	2
										clone631	0	2	0	2
										clone632	0	4	0	4
										clone633	0	4	0	4
										clone634	0	4	0	4
										clone635	0	0	1	1
										clone636	0	0	2	2
										clone637	0	0	2	2
										clone638	1	0	0	1
										clone639	1	0	0	1
										clone640	1	0	0	1
										clone641	1	0	0	1
										clone642	1	0	0	1
										clone643	1	0	0	1
										clone644	1	0	0	1
										clone645	2	0	0	2
										clone646	0	1	0	1
										clone647	0	2	0	2
										clone648	0	0	4	4
										clone649	1	0	0	1
										clone650	1	0	0	1
										clone651	0	1	0	1
										clone652	0	1	0	1
										clone653	0	1	0	1
										clone654	1	0	0	1
										clone655	0	1	0	1
										clone656	0	2	0	2
										clone657	0	2	0	2
										clone658	1	0	0	1
										clone659	1	0	0	1
										clone660	1	0	0	1
										clone661	0	1	0	1
										clone662	0	1	0	1
										clone663	0	1	0	1
										clone664	0	1	0	1
										clone665	0	1	0	1
										clone666	0	1	0	1
										clone667	0	1	0	1
										clone668	0	1	0	1
										clone669	0	1	0	1
										clone670	0	1	0	1
										clone671	0	1	0	1
										clone672	0	1	0	1
										clone673	0	1	0	1
										clone674	0	2	0	2
										clone675	0	2	0	2
										clone676	0	2	0	2
										clone677	0	2	0	2
										clone678	0	2	0	2
										clone679	0	0	2	2
										clone680	0	2	0	2
										clone681	1	0	0	1
										clone682	1	0	0	1
										clone683	0	1	0	1
										clone684	0	1	0	1
									Bu44-1R	clone685	1	0	0	1
										clone686	1	0	0	1
										clone687	0	1	0	1
										clone688	0	1	0	1
										clone689	0	1	0	1
										clone690	0	1	0	1
										clone691	0	1	0	1
										clone692	0	2	0	2
										clone693	1	0	0	1
										clone694	0	1	0	1
										clone695	0	1	0	1
										clone696	0	1	0	1
										clone697	0	1	0	1
										clone698	0	2	0	2
										clone699	0	0	1	1
										clone700	1	0	0	1
										clone701	1	0	0	1
										clone702	1	0	0	1
										clone703	1	0	0	1
										clone704	0	1	0	1
										clone705	0	1	0	1
										clone706	0	1	0	1
										clone707	0	2	0	2
										clone708	0	4	0	4
										clone709	0	0	1	1
										clone710	1	0	0	1
										clone711	1	0	0	1
										clone712	1	0	0	1
										clone713	1	0	0	1
										clone714	1	0	0	1
										clone715	1	0	0	1
										clone716	1	0	0	1
										clone717	2	0	0	2
										clone718	0	1	0	1
										clone719	0	1	0	1
										clone720	0	1	0	1
										clone721	0	1	0	1
										clone722	0	1	0	1
										clone723	0	2	0	2
										clone724	0	2	0	2
										clone725	0	2	0	2
										clone726	1	0	0	1
										clone727	1	0	0	1
										clone728	1	0	0	1
										clone729	1	0	0	1
										clone730	0	1	0	1
										clone731	0	1	0	1
										clone732	0	1	0	1
										clone733	0	1	0	1
										clone734	0	1	0	1
										clone735	0	1	0	1
										clone736	0	1	0	1
										clone737	0	1	0	1
										clone738	0	2	0	2
										clone739	0	2	0	2
										clone740	0	2	0	2
										clone741	0	2	0	2
										clone742	0	2	0	2
										clone743	0	2	0	2
										clone744	0	4	0	4
										clone745	0	4	0	4
										clone746	1	0	0	1
										clone747	1	0	0	1
										clone748	1	0	0	1
										clone749	1	0	0	1
										clone750	1	0	0	1
										clone751	1	0	0	1
										clone752	1	0	0	1
										clone753	0	1	0	1
										clone754	0	1	0	1
										clone755	0	1	0	1
										clone756	0	1	0	1
										clone757	0	1	0	1
										clone758	0	1	0	1
										clone759	0	1	0	1
										clone760	0	1	0	1
										clone761	0	1	0	1
										clone762	0	1	0	1
										clone763	0	1	0	1
										clone764	0	1	0	1
										clone765	0	1	0	1
										clone766	0	2	0	2
										clone767	0	2	0	2
										clone768	0	2	0	2
										clone769	0	2	0	2
										clone770	0	2	0	2
										clone771	0	2	0	2
										clone772	0	4	0	4
										clone773	0	0	1	1
										clone774	0	0	1	1
										clone775	0	0	2	2
										clone776	1	0	0	1
										clone777	1	0	0	1
										clone778	1	0	0	1
										clone779	0	1	0	1
										clone780	0	1	0	1
										clone781	0	2	0	2
										clone782	1	0	0	1
										clone783	1	0	0	1
										clone784	1	0	0	1
										clone785	1	0	0	1
										clone786	1	0	0	1
										clone787	0	1	0	1
										clone788	0	1	0	1
										clone789	0	1	0	1
										clone790	0	1	0	1
										clone791	0	1	0	1
										clone792	0	1	0	1
										clone793	0	1	0	1
										clone794	0	1	0	1
										clone795	0	1	0	1
										clone796	0	1	0	1
										clone797	0	1	0	1
										clone798	0	1	0	1
										clone799	0	2	0	2
										clone800	0	2	0	2
										clone801	0	2	0	2
										clone802	0	2	0	2
										clone803	0	2	0	2
										clone804	0	2	0	2
										clone805	0	4	0	4
										clone806	1	0	0	1
										clone807	1	0	0	1
										clone808	1	0	0	1
										clone809	1	0	0	1
										clone810	1	0	0	1
										clone811	1	0	0	1
										clone812	1	0	0	1
										clone813	0	1	0	1
										clone814	0	1	0	1
										clone815	0	1	0	1
										clone816	0	1	0	1
										clone817	0	1	0	1
										clone818	0	1	0	1
										clone819	0	1	0	1
										clone820	0	1	0	1
										clone821	0	1	0	1
										clone822	0	1	0	1
										clone823	0	2	0	2
										clone824	0	2	0	2
										clone825	0	2	0	2
										clone826	0	2	0	2
										clone827	0	3	0	3
										clone828	1	0	0	1
										clone829	1	0	0	1
										clone830	1	0	0	1
										clone831	1	0	0	1
										clone832	0	1	0	1
										clone833	0	1	0	1
										clone834	0	1	0	1
										clone835	0	1	0	1
										clone836	0	2	0	2
										clone837	0	2	0	2
										clone838	0	0	1	1
										clone839	1	0	0	1
										clone840	1	0	0	1
										clone841	0	1	0	1
										clone842	0	1	0	1
										clone843	0	1	0	1
										clone844	0	1	0	1
										clone845	0	1	0	1
										clone846	0	1	0	1
										clone847	0	2	0	2
										clone848	0	2	0	2
										clone849	0	4	0	4
										clone850	0	0	1	1
										clone851	1	0	0	1
										clone852	1	0	0	1
										clone853	1	0	0	1
										clone854	1	0	0	1
										clone855	1	0	0	1
										clone856	1	0	0	1
										clone857	1	0	0	1
										clone858	1	0	0	1
										clone859	1	0	0	1
										clone860	1	0	0	1
										clone861	1	0	0	1
										clone862	2	0	0	2
										clone863	0	1	0	1
										clone864	0	1	0	1
										clone865	0	1	0	1
										clone866	0	1	0	1
										clone867	0	1	0	1
										clone868	0	1	0	1
										clone869	0	1	0	1
										clone870	0	1	0	1
										clone871	0	2	0	2
										clone872	0	2	0	2
										clone873	0	2	0	2
										clone874	0	2	0	2
										clone875	1	0	0	1
										clone876	1	0	0	1
										clone877	1	0	0	1
										clone878	0	1	0	1
										clone879	0	1	0	1
										clone880	0	1	0	1
										clone881	0	1	0	1
										clone882	0	2	0	2
										clone883	1	0	0	1
										clone884	1	0	0	1
										clone885	1	0	0	1
										clone886	1	0	0	1
										clone887	0	1	0	1
										clone888	0	1	0	1
										clone889	0	1	0	1
										clone890	0	1	0	1
										clone891	0	1	0	1
										clone892	0	1	0	1
										clone893	0	1	0	1
										clone894	0	2	0	2
										clone895	0	1	0	1
										clone896	1	0	0	1
										clone897	1	0	0	1
										clone898	1	0	0	1
										clone899	1	0	0	1
										clone900	1	0	0	1
										clone901	1	0	0	1
										clone902	0	1	0	1
										clone903	0	1	0	1
										clone904	0	1	0	1
										clone905	0	1	0	1
										clone906	0	2	0	2
										clone907	1	0	0	1
										clone908	0	2	0	2
										clone909	1	0	0	1
										clone910	1	0	0	1
										clone911	0	1	0	1
										clone912	0	1	0	1
										clone913	0	2	0	2
										clone914	0	2	0	2
										clone915	0	0	4	4
										clone916	1	0	0	1
										clone917	1	0	0	1
										clone918	1	0	0	1
										clone919	1	0	0	1
										clone920	0	1	0	1
										clone921	0	1	0	1
										clone922	0	1	0	1
										clone923	0	1	0	1
										clone924	0	1	0	1
										clone925	0	1	0	1
										clone926	0	2	0	2
								donor3	Bu56-1R	clone927	0	1	0	1
										clone928	0	1	0	1
										clone929	0	1	0	1
										clone930	0	1	0	1
										clone931	1	0	0	1
										clone932	0	1	0	1
										clone933	0	2	0	2
										clone934	0	2	0	2
										clone935	0	1	0	1
										clone936	0	1	0	1
										clone937	0	1	0	1
										clone938	0	1	0	1
										clone939	0	1	0	1
										clone940	1	0	0	1
										clone941	0	1	0	1
										clone942	0	1	0	1
										clone943	1	0	0	1
										clone944	0	1	0	1
										clone945	0	1	0	1
										clone946	0	1	0	1
										clone947	0	1	0	1
										clone948	0	2	0	2
										clone949	0	2	0	2
										clone950	2	0	0	2
										clone951	2	0	0	2
										clone952	0	2	0	2
										clone953	0	1	0	1
										clone954	0	1	0	1
										clone955	0	1	0	1
										clone956	0	1	0	1
										clone957	0	0	1	1
										clone958	0	2	0	2
										clone959	0	1	0	1
										clone960	0	1	0	1
										clone961	0	2	0	2
										clone962	0	2	0	2
										clone963	0	2	0	2
										clone964	0	1	0	1
										clone965	0	1	0	1
										clone966	0	1	0	1
										clone967	0	1	0	1
										clone968	0	1	0	1
										clone969	0	1	0	1
										clone970	0	1	0	1
										clone971	0	1	0	1
										clone972	0	2	0	2
										clone973	0	1	0	1
										clone974	0	1	0	1
										clone975	0	1	0	1
										clone976	0	1	0	1
										clone977	0	2	0	2
										clone978	0	1	0	1
										clone979	1	0	0	1
										clone980	0	1	0	1
										clone981	0	2	0	2
										clone982	0	1	0	1
										clone983	0	2	0	2
										clone984	0	1	0	1
										clone985	0	2	0	2
										clone986	0	1	0	1
										clone987	0	1	0	1
										clone988	1	0	0	1
										clone989	0	2	0	2
										clone990	0	2	0	2
										clone991	0	0	1	1
										clone992	1	0	0	1
										clone993	0	2	0	2
										clone994	0	1	0	1
										clone995	1	0	0	1
										clone996	0	1	0	1
										clone997	0	1	0	1
										clone998	0	1	0	1
										clone999	0	1	0	1
										clone1000	1	0	0	1
										clone1001	0	1	0	1
										clone1002	0	1	0	1
										clone1003	0	2	0	2
										clone1004	0	1	0	1
										clone1005	0	1	0	1
										clone1006	1	0	0	1
										clone1007	0	1	0	1
										clone1008	0	3	0	3
										clone1009	0	1	0	1
										clone1010	1	0	0	1
										clone1011	0	1	0	1
										clone1012	0	2	0	2
										clone1013	0	1	0	1
										clone1014	1	0	0	1
										clone1015	0	1	0	1
										clone1016	0	1	0	1
										clone1017	0	1	0	1
										clone1018	1	0	0	1
										clone1019	0	1	0	1
										clone1020	0	1	0	1
										clone1021	0	1	0	1
										clone1022	0	1	0	1
										clone1023	0	1	0	1
										clone1024	0	2	0	2
										clone1025	0	1	0	1
										clone1026	0	1	0	1
										clone1027	0	1	0	1
										clone1028	0	1	0	1
										clone1029	0	1	0	1
										clone1030	0	2	0	2
										clone1031	0	1	0	1
										clone1032	2	0	0	2
										clone1033	0	0	4	4
										clone1034	0	2	0	2
										clone1035	0	1	0	1
										clone1036	0	1	0	1
										clone1037	0	1	0	1
										clone1038	0	1	0	1
										clone1039	0	1	0	1
										clone1040	0	1	0	1
										clone1041	0	1	0	1
										clone1042	0	2	0	2
										clone1043	0	2	0	2
										clone1044	1	0	0	1
										clone1045	0	1	0	1
										clone1046	0	1	0	1
										clone1047	0	1	0	1
										clone1048	0	1	0	1
										clone1049	0	2	0	2
										clone1050	0	2	0	2
										clone1051	0	2	0	2
										clone1052	1	0	0	1
										clone1053	0	1	0	1
										clone1054	0	1	0	1
										clone1055	0	1	0	1
										clone1056	0	1	0	1
										clone1057	0	2	0	2
										clone1058	0	2	0	2
										clone1059	0	1	0	1
										clone1060	0	2	0	2
										clone1061	0	1	0	1
										clone1062	0	2	0	2
										clone1063	0	1	0	1
										clone1064	0	1	0	1
										clone1065	0	1	0	1
										clone1066	1	0	0	1
										clone1067	0	1	0	1
										clone1068	0	2	0	2
										clone1069	0	1	0	1
										clone1070	1	0	0	1
										clone1071	0	1	0	1
										clone1072	0	1	0	1
										clone1073	1	0	0	1
										clone1074	0	2	0	2
										clone1075	0	1	0	1
										clone1076	0	2	0	2
										clone1077	0	1	0	1
										clone1078	0	1	0	1
										clone1079	0	1	0	1
										clone1080	0	2	0	2
										clone1081	0	2	0	2
										clone1082	0	2	0	2
										clone1083	0	1	0	1
										clone1084	0	2	0	2
										clone1085	1	0	0	1
										clone1086	0	1	0	1
										clone1087	0	1	0	1
										clone1088	0	2	0	2
										clone1089	0	1	0	1
										clone1090	0	1	0	1
										clone1091	0	1	0	1
										clone1092	0	1	0	1
										clone1093	1	0	0	1
										clone1094	1	0	0	1
										clone1095	0	1	0	1
										clone1096	1	0	0	1
										clone1097	0	2	0	2
										clone1098	1	0	0	1
										clone1099	0	1	0	1
										clone1100	0	2	0	2
										clone1101	0	1	0	1
										clone1102	1	0	0	1
										clone1103	2	0	0	2
										clone1104	0	2	0	2
										clone1105	0	1	0	1
										clone1106	0	1	0	1
										clone1107	1	0	0	1
										clone1108	0	1	0	1
										clone1109	0	2	0	2
										clone1110	0	1	0	1
										clone1111	0	2	0	2
										clone1112	0	2	0	2
										clone1113	0	1	0	1
										clone1114	1	0	0	1
										clone1115	0	2	0	2
										clone1116	0	2	0	2
										clone1117	0	1	0	1
										clone1118	1	0	0	1
										clone1119	0	1	0	1
										clone1120	0	2	0	2
										clone1121	0	1	0	1
										clone1122	0	1	0	1
										clone1123	0	1	0	1
										clone1124	0	1	0	1
										clone1125	0	1	0	1
										clone1126	1	0	0	1
										clone1127	1	0	0	1
										clone1128	0	1	0	1
										clone1129	0	1	0	1
										clone1130	0	1	0	1
										clone1131	1	0	0	1
										clone1132	0	2	0	2
										clone1133	1	0	0	1
										clone1134	0	1	0	1
										clone1135	1	0	0	1
										clone1136	0	2	0	2
										clone1137	1	0	0	1
										clone1138	0	2	0	2
										clone1139	0	1	0	1
										clone1140	0	1	0	1
										clone1141	0	1	0	1
										clone1142	0	1	0	1
										clone1143	0	0	1	1
										clone1144	0	1	0	1
										clone1145	1	0	0	1
										clone1146	1	0	0	1
										clone1147	1	0	0	1
										clone1148	1	0	0	1
										clone1149	0	2	0	2
										clone1150	0	1	0	1
										clone1151	0	1	0	1
										clone1152	0	1	0	1
										clone1153	0	1	0	1
										clone1154	0	2	0	2
										clone1155	0	2	0	2
										clone1156	0	1	0	1
										clone1157	1	0	0	1
										clone1158	0	2	0	2
										clone1159	0	1	0	1
										clone1160	0	2	0	2
										clone1161	0	2	0	2
										clone1162	0	1	0	1
										clone1163	0	1	0	1
										clone1164	0	2	0	2
										clone1165	0	2	0	2
										clone1166	1	0	0	1
										clone1167	0	2	0	2
										clone1168	0	1	0	1
										clone1169	0	2	0	2
										clone1170	0	1	0	1
										clone1171	0	1	0	1
										clone1172	0	1	0	1
										clone1173	0	2	0	2
										clone1174	1	0	0	1
										clone1175	0	1	0	1
										clone1176	0	1	0	1
										clone1177	1	0	0	1
										clone1178	1	0	0	1
										clone1179	0	1	0	1
										clone1180	0	2	0	2
										clone1181	1	0	0	1
										clone1182	0	1	0	1
										clone1183	0	3	0	3
										clone1184	0	1	0	1
										clone1185	0	2	0	2
										clone1186	0	1	0	1
										clone1187	0	1	0	1
										clone1188	0	1	0	1
										clone1189	0	2	0	2
										clone1190	0	1	0	1
										clone1191	0	2	0	2
										clone1192	1	0	0	1
										clone1193	0	1	0	1
										clone1194	0	1	0	1
										clone1195	0	2	0	2
										clone1196	1	0	0	1
										clone1197	0	1	0	1
										clone1198	0	1	0	1
										clone1199	0	1	0	1
										clone1200	0	1	0	1
										clone1201	0	1	0	1
										clone1202	1	0	0	1
										clone1203	1	0	0	1
										clone1204	0	1	0	1
										clone1205	0	1	0	1
										clone1206	0	1	0	1
										clone1207	0	1	0	1
										clone1208	0	1	0	1
										clone1209	0	1	0	1
										clone1210	0	1	0	1
										clone1211	0	2	0	2
										clone1212	0	1	0	1
										clone1213	0	1	0	1
										clone1214	0	1	0	1
										clone1215	0	1	0	1
										clone1216	0	1	0	1
										clone1217	0	1	0	1
										clone1218	0	1	0	1
										clone1219	1	0	0	1
										clone1220	0	1	0	1
										clone1221	0	1	0	1
										clone1222	0	1	0	1
										clone1223	0	1	0	1
										clone1224	0	2	0	2
										clone1225	0	2	0	2
										clone1226	0	1	0	1
										clone1227	0	2	0	2
										clone1228	0	2	0	2
										clone1229	0	2	0	2
										clone1230	0	1	0	1
										clone1231	0	2	0	2
										clone1232	0	0	1	1
										clone1233	0	0	1	1
										clone1234	1	0	0	1
										clone1235	0	2	0	2
										clone1236	0	1	0	1
										clone1237	0	0	1	1
										clone1238	0	0	3	3
										clone1239	0	0	1	1
										clone1240	0	1	0	1
										clone1241	0	2	0	2
										clone1242	0	1	0	1
										clone1243	1	0	0	1
										clone1244	0	2	0	2
										clone1245	0	1	0	1
										clone1246	1	0	0	1
										clone1247	1	0	0	1
										clone1248	0	1	0	1
										clone1249	1	0	0	1
								donor5	Bu71-1L	clone1709	0	1	0	1
										clone1710	1	0	0	1
										clone1711	0	1	0	1
										clone1712	0	1	0	1
										clone1713	0	1	0	1
										clone1714	0	1	0	1
										clone1715	0	1	0	1
										clone1716	0	1	0	1
										clone1717	0	1	0	1
										clone1718	0	1	0	1
										clone1719	0	2	0	2
										clone1720	0	2	0	2
										clone1721	0	1	0	1
										clone1722	1	0	0	1
										clone1723	0	1	0	1
										clone1724	0	1	0	1
										clone1725	0	1	0	1
										clone1726	0	1	0	1
										clone1727	0	1	0	1
										clone1728	0	2	0	2
										clone1729	0	1	0	1
										clone1730	0	2	0	2
										clone1731	0	1	0	1
										clone1732	1	0	0	1
										clone1733	0	1	0	1
										clone1734	0	1	0	1
										clone1735	0	1	0	1
										clone1736	0	1	0	1
										clone1737	0	2	0	2
										clone1738	0	1	0	1
										clone1739	0	1	0	1
										clone1740	0	1	0	1
										clone1741	0	1	0	1
										clone1742	0	1	0	1
										clone1743	2	0	0	2
										clone1744	1	0	0	1
										clone1745	0	2	0	2
										clone1746	0	2	0	2
										clone1747	1	0	0	1
										clone1748	0	2	0	2
										clone1749	0	1	0	1
										clone1750	0	1	0	1
										clone1751	0	1	0	1
										clone1752	0	1	0	1
										clone1753	0	1	0	1
										clone1754	0	1	0	1
										clone1755	0	2	0	2
										clone1756	0	1	0	1
										clone1757	0	2	0	2
										clone1758	0	1	0	1
										clone1759	0	2	0	2
										clone1760	0	1	0	1
										clone1761	0	1	0	1
										clone1762	0	2	0	2
										clone1763	0	2	0	2
										clone1764	0	1	0	1
										clone1765	0	1	0	1
										clone1766	0	1	0	1
										clone1767	0	1	0	1
										clone1768	0	2	0	2
										clone1769	0	2	0	2
										clone1770	0	2	0	2
										clone1771	0	1	0	1
										clone1772	0	2	0	2
										clone1773	0	1	0	1
										clone1774	0	1	0	1
										clone1775	0	1	0	1
										clone1776	1	0	0	1
										clone1777	1	0	0	1
										clone1778	0	1	0	1
										clone1779	0	1	0	1
										clone1780	0	1	0	1
										clone1781	0	1	0	1
										clone1782	0	1	0	1
										clone1783	0	1	0	1
										clone1784	0	1	0	1
										clone1785	1	0	0	1
										clone1786	0	2	0	2
										clone1787	0	2	0	2
										clone1788	0	1	0	1
										clone1789	0	1	0	1
										clone1790	0	1	0	1
										clone1791	0	1	0	1
										clone1792	0	1	0	1
										clone1793	0	2	0	2
										clone1794	1	0	0	1
										clone1795	0	1	0	1
										clone1796	0	1	0	1
										clone1797	1	0	0	1
										clone1798	0	1	0	1
										clone1799	0	2	0	2
										clone1800	0	2	0	2
										clone1801	0	1	0	1
										clone1802	0	2	0	2
										clone1803	0	1	0	1
										clone1804	0	1	0	1
										clone1805	0	2	0	2
										clone1806	1	0	0	1
										clone1807	1	0	0	1
										clone1808	0	2	0	2
										clone1809	0	1	0	1
										clone1810	0	1	0	1
										clone1811	0	2	0	2
										clone1812	1	0	0	1
										clone1813	0	1	0	1
										clone1814	0	1	0	1
										clone1815	0	1	0	1
										clone1816	0	1	0	1
										clone1817	0	1	0	1
										clone1818	0	1	0	1
										clone1819	0	0	1	1
										clone1820	1	0	0	1
										clone1821	0	1	0	1
										clone1822	0	1	0	1
										clone1823	0	2	0	2
										clone1824	0	0	1	1
										clone1825	0	1	0	1
										clone1826	0	2	0	2
										clone1827	0	1	0	1
										clone1828	0	1	0	1
										clone1829	0	2	0	2
										clone1830	0	1	0	1
										clone1831	0	1	0	1
										clone1832	0	1	0	1
										clone1833	1	0	0	1
										clone1834	1	0	0	1
										clone1835	0	1	0	1
										clone1836	0	2	0	2
										clone1837	0	1	0	1
										clone1838	0	2	0	2
										clone1839	1	0	0	1
										clone1840	1	0	0	1
										clone1841	0	1	0	1
										clone1842	0	1	0	1
										clone1843	0	3	0	3
										clone1844	1	0	0	1
										clone1845	0	1	0	1
										clone1846	0	2	0	2
										clone1847	0	1	0	1
										clone1848	1	0	0	1
										clone1849	0	2	0	2
										clone1850	0	2	0	2
										clone1851	0	1	0	1
										clone1852	1	0	0	1
										clone1853	0	1	0	1
										clone1854	0	1	0	1
										clone1855	1	0	0	1
										clone1856	0	2	0	2
										clone1857	1	0	0	1
										clone1858	0	2	0	2
										clone1859	0	1	0	1
										clone1860	0	1	0	1
										clone1861	0	1	0	1
										clone1862	1	0	0	1
										clone1863	0	2	0	2
										clone1864	0	1	0	1
										clone1865	1	0	0	1
										clone1866	0	1	0	1
										clone1867	0	1	0	1
										clone1868	0	2	0	2
										clone1869	0	1	0	1
										clone1870	0	1	0	1
										clone1871	0	2	0	2
										clone1872	0	2	0	2
										clone1873	0	1	0	1
										clone1874	0	2	0	2
										clone1875	0	1	0	1
										clone1876	0	2	0	2
										clone1877	0	1	0	1
										clone1878	0	1	0	1
										clone1879	0	2	0	2
										clone1880	1	0	0	1
										clone1881	0	1	0	1
										clone1882	0	1	0	1
										clone1883	0	1	0	1
										clone1884	0	1	0	1
										clone1885	0	1	0	1
										clone1886	1	0	0	1
										clone1887	1	0	0	1
										clone1888	0	2	0	2
										clone1889	1	0	0	1
										clone1890	0	1	0	1
										clone1891	0	2	0	2
										clone1892	0	1	0	1
										clone1893	0	1	0	1
										clone1894	0	1	0	1
										clone1895	0	1	0	1
										clone1896	0	1	0	1
										clone1897	1	0	0	1
										clone1898	1	0	0	1
										clone1899	0	1	0	1
										clone1900	1	0	0	1
										clone1901	0	1	0	1
										clone1902	0	1	0	1
										clone1903	1	0	0	1
										clone1904	0	2	0	2
										clone1905	0	1	0	1
										clone1906	0	2	0	2
										clone1907	0	2	0	2
										clone1908	0	1	0	1
										clone1909	1	0	0	1
										clone1910	0	1	0	1
										clone1911	0	1	0	1
										clone1912	0	2	0	2
										clone1913	0	2	0	2
										clone1914	0	2	0	2
										clone1915	0	1	0	1
										clone1916	0	1	0	1
										clone1917	0	2	0	2
										clone1918	0	2	0	2
										clone1919	1	0	0	1
										clone1920	0	2	0	2
										clone1921	0	1	0	1
										clone1922	1	0	0	1
										clone1923	0	1	0	1
										clone1924	0	1	0	1
										clone1925	1	0	0	1
										clone1926	0	1	0	1
										clone1927	0	2	0	2
										clone1928	1	0	0	1
										clone1929	1	0	0	1
										clone1930	1	0	0	1
										clone1931	0	1	0	1
										clone1932	0	2	0	2
										clone1933	1	0	0	1
										clone1934	1	0	0	1
										clone1935	0	1	0	1
										clone1936	0	1	0	1
										clone1937	0	2	0	2
										clone1938	1	0	0	1
										clone1939	0	2	0	2
										clone1940	0	2	0	2
										clone1941	0	1	0	1
										clone1942	0	2	0	2
										clone1943	0	1	0	1
										clone1944	0	2	0	2
										clone1945	0	1	0	1
										clone1946	1	0	0	1
										clone1947	0	1	0	1
										clone1948	0	1	0	1
										clone1949	0	1	0	1
										clone1950	0	1	0	1
										clone1951	0	1	0	1
										clone1952	0	0	1	1
										clone1953	0	1	0	1
										clone1954	0	1	0	1
										clone1955	0	1	0	1
										clone1956	0	0	1	1
										clone1957	0	0	2	2
										clone1958	1	0	0	1
										clone1959	0	1	0	1
										clone1960	1	0	0	1
										clone1961	0	1	0	1
										clone1962	0	1	0	1
										clone1963	0	2	0	2
										clone1964	0	2	0	2
										clone1965	0	1	0	1
										clone1966	0	1	0	1
										clone1967	0	1	0	1
										clone1968	0	1	0	1
										clone1969	0	1	0	1
										clone1970	0	1	0	1
										clone1971	0	3	0	3
										clone1972	1	0	0	1
										clone1973	1	0	0	1
										clone1974	0	1	0	1
										clone1975	0	1	0	1
										clone1976	0	2	0	2
										clone1977	0	4	0	4
										clone1978	0	1	0	1
										clone1979	0	1	0	1
										clone1980	0	1	0	1
										clone1981	0	1	0	1
										clone1982	0	1	0	1
										clone1983	0	1	0	1
										clone1984	0	2	0	2
										clone1985	0	1	0	1
										clone1986	0	1	0	1
										clone1987	0	1	0	1
										clone1988	0	1	0	1
										clone1989	1	0	0	1
										clone1990	0	1	0	1
										clone1991	0	1	0	1
										clone1992	0	1	0	1
										clone1993	0	1	0	1
										clone1994	0	1	0	1
										clone1995	0	2	0	2
										clone1996	0	1	0	1
										clone1997	0	1	0	1
										clone1998	1	0	0	1
										clone1999	0	0	1	1
										clone2000	1	0	0	1
										clone2001	0	1	0	1
										clone2002	0	1	0	1
										clone2003	0	1	0	1
										clone2004	1	0	0	1
										clone2005	0	1	0	1
										clone2006	0	1	0	1
										clone2007	0	1	0	1
										clone2008	0	1	0	1
										clone2009	0	2	0	2
										clone2010	0	1	0	1
										clone2011	0	2	0	2
										clone2012	0	2	0	2
										clone2013	0	0	2	2
										clone2014	0	1	0	1
										clone2015	0	2	0	2
										clone2016	1	0	0	1
										clone2017	0	2	0	2
										clone2018	0	2	0	2
										clone2019	0	2	0	2
										clone2020	0	2	0	2
										clone2021	0	2	0	2
										clone2022	0	1	0	1
										clone2023	0	1	0	1
										clone2024	0	2	0	2
										clone2025	0	1	0	1
										clone2026	0	2	0	2
										clone2027	0	2	0	2
										clone2028	0	1	0	1
										clone2029	0	2	0	2
										clone2030	0	1	0	1
										clone2031	0	1	0	1
										clone2032	0	1	0	1
										clone2033	0	1	0	1
										clone2034	0	1	0	1
										clone2035	0	1	0	1
										clone2036	0	1	0	1
										clone2037	0	1	0	1
										clone2038	0	1	0	1
										clone2039	0	1	0	1
										clone2040	0	1	0	1
										clone2041	0	1	0	1
										clone2042	0	1	0	1
										clone2043	0	1	0	1
										clone2044	0	1	0	1
										clone2045	0	2	0	2
										clone2046	0	1	0	1
										clone2047	0	2	0	2
										clone2048	0	2	0	2
										clone2049	0	2	0	2
										clone2050	0	1	0	1
										clone2051	0	1	0	1
										clone2052	0	1	0	1
										clone2053	0	1	0	1
										clone2054	0	2	0	2
										clone2055	0	2	0	2
										clone2056	0	1	0	1
										clone2057	0	1	0	1
										clone2058	0	1	0	1
									Bu71-1R	clone2059	0	1	0	1
										clone2060	0	1	0	1
										clone2061	0	1	0	1
										clone2062	0	2	0	2
										clone2063	1	0	0	1
										clone2064	0	1	0	1
										clone2065	0	1	0	1
										clone2066	0	1	0	1
										clone2067	0	1	0	1
										clone2068	0	2	0	2
										clone2069	0	1	0	1
										clone2070	0	1	0	1
										clone2071	0	2	0	2
										clone2072	0	1	0	1
										clone2073	0	1	0	1
										clone2074	0	1	0	1
										clone2075	0	2	0	2
										clone2076	0	1	0	1
										clone2077	1	0	0	1
										clone2078	0	1	0	1
										clone2079	0	1	0	1
										clone2080	0	1	0	1
										clone2081	0	1	0	1
										clone2082	0	1	0	1
										clone2083	0	1	0	1
										clone2084	0	1	0	1
										clone2085	0	1	0	1
										clone2086	0	2	0	2
										clone2087	0	1	0	1
										clone2088	0	1	0	1
										clone2089	0	1	0	1
										clone2090	0	1	0	1
										clone2091	0	1	0	1
										clone2092	0	2	0	2
										clone2093	0	1	0	1
										clone2094	0	0	1	1
										clone2095	0	2	0	2
										clone2096	0	1	0	1
										clone2097	1	0	0	1
										clone2098	0	0	1	1
										clone2099	0	1	0	1
										clone2100	0	1	0	1
										clone2101	0	1	0	1
										clone2102	0	2	0	2
										clone2103	0	1	0	1
										clone2104	2	0	0	2
										clone2105	0	1	0	1
										clone2106	0	1	0	1
										clone2107	0	2	0	2
										clone2108	0	1	0	1
										clone2109	1	0	0	1
										clone2110	0	1	0	1
										clone2111	0	3	0	3
										clone2112	0	2	0	2
										clone2113	0	1	0	1
										clone2114	1	0	0	1
										clone2115	0	1	0	1
										clone2116	0	2	0	2
										clone2117	0	1	0	1
										clone2118	0	1	0	1
										clone2119	0	1	0	1
										clone2120	1	0	0	1
										clone2121	0	1	0	1
										clone2122	0	1	0	1
										clone2123	0	1	0	1
										clone2124	0	1	0	1
										clone2125	0	2	0	2
										clone2126	0	1	0	1
										clone2127	0	1	0	1
										clone2128	0	1	0	1
										clone2129	0	1	0	1
										clone2130	1	0	0	1
										clone2131	0	1	0	1
										clone2132	0	2	0	2
										clone2133	1	0	0	1
										clone2134	0	2	0	2
										clone2135	0	1	0	1
										clone2136	0	1	0	1
										clone2137	0	1	0	1
										clone2138	0	1	0	1
										clone2139	1	0	0	1
										clone2140	0	1	0	1
										clone2141	0	4	0	4
										clone2142	0	1	0	1
										clone2143	0	2	0	2
										clone2144	0	1	0	1
										clone2145	0	1	0	1
										clone2146	0	1	0	1
										clone2147	0	1	0	1
										clone2148	0	2	0	2
										clone2149	0	1	0	1
										clone2150	0	2	0	2
										clone2151	0	2	0	2
										clone2152	0	1	0	1
										clone2153	0	2	0	2
										clone2154	0	2	0	2
										clone2155	0	2	0	2
										clone2156	0	2	0	2
										clone2157	1	0	0	1
										clone2158	0	1	0	1
										clone2159	0	1	0	1
										clone2160	1	0	0	1
										clone2161	0	2	0	2
										clone2162	1	0	0	1
										clone2163	0	1	0	1
										clone2164	0	1	0	1
										clone2165	0	1	0	1
										clone2166	0	1	0	1
										clone2167	0	1	0	1
										clone2168	0	2	0	2
										clone2169	0	1	0	1
										clone2170	0	1	0	1
										clone2171	0	1	0	1
										clone2172	0	2	0	2
										clone2173	0	2	0	2
										clone2174	0	1	0	1
										clone2175	0	1	0	1
										clone2176	0	1	0	1
										clone2177	0	1	0	1
										clone2178	0	2	0	2
										clone2179	0	1	0	1
										clone2180	0	1	0	1
										clone2181	0	1	0	1
										clone2182	0	1	0	1
										clone2183	0	2	0	2
										clone2184	1	0	0	1
										clone2185	0	1	0	1
										clone2186	0	1	0	1
										clone2187	1	0	0	1
										clone2188	0	1	0	1
										clone2189	0	2	0	2
										clone2190	0	1	0	1
										clone2191	0	1	0	1
										clone2192	0	2	0	2
										clone2193	0	1	0	1
										clone2194	0	2	0	2
										clone2195	0	2	0	2
										clone2196	0	4	0	4
										clone2197	0	1	0	1
										clone2198	0	1	0	1
										clone2199	0	1	0	1
										clone2200	0	1	0	1
										clone2201	0	2	0	2
										clone2202	0	1	0	1
										clone2203	0	1	0	1
										clone2204	0	1	0	1
										clone2205	0	1	0	1
										clone2206	0	2	0	2
										clone2207	0	2	0	2
										clone2208	1	0	0	1
										clone2209	0	1	0	1
										clone2210	0	1	0	1
										clone2211	0	1	0	1
										clone2212	0	2	0	2
										clone2213	0	1	0	1
										clone2214	0	1	0	1
										clone2215	1	0	0	1
										clone2216	0	1	0	1
										clone2217	0	2	0	2
										clone2218	0	1	0	1
										clone2219	0	1	0	1
										clone2220	0	1	0	1
										clone2221	0	2	0	2
										clone2222	0	4	0	4
										clone2223	0	1	0	1
										clone2224	1	0	0	1
										clone2225	0	1	0	1
										clone2226	0	1	0	1
										clone2227	0	1	0	1
										clone2228	0	2	0	2
										clone2229	0	1	0	1
										clone2230	0	1	0	1
										clone2231	0	1	0	1
										clone2232	0	1	0	1
										clone2233	0	1	0	1
										clone2234	1	0	0	1
										clone2235	0	1	0	1
										clone2236	0	1	0	1
										clone2237	0	1	0	1
										clone2238	0	1	0	1
										clone2239	0	1	0	1
										clone2240	1	0	0	1
										clone2241	0	2	0	2
										clone2242	0	2	0	2
										clone2243	0	1	0	1
										clone2244	0	1	0	1
										clone2245	0	1	0	1
										clone2246	0	1	0	1
										clone2247	0	1	0	1
										clone2248	0	1	0	1
										clone2249	0	1	0	1
										clone2250	0	1	0	1
										clone2251	0	1	0	1
										clone2252	0	1	0	1
										clone2253	1	0	0	1
										clone2254	0	1	0	1
										clone2255	0	2	0	2
										clone2256	1	0	0	1
										clone2257	0	2	0	2
										clone2258	1	0	0	1
										clone2259	0	1	0	1
										clone2260	0	1	0	1
										clone2261	0	2	0	2
										clone2262	0	1	0	1
										clone2263	0	1	0	1
										clone2264	0	2	0	2
										clone2265	0	2	0	2
										clone2266	0	1	0	1
										clone2267	0	2	0	2
										clone2268	0	1	0	1
										clone2269	0	1	0	1
										clone2270	0	1	0	1
										clone2271	0	1	0	1
										clone2272	0	1	0	1
										clone2273	0	2	0	2
										clone2274	0	1	0	1
										clone2275	0	1	0	1
										clone2276	2	0	0	2
										clone2277	1	0	0	1
										clone2278	0	1	0	1
										clone2279	0	2	0	2
										clone2280	1	0	0	1
										clone2281	0	1	0	1
										clone2282	0	1	0	1
										clone2283	0	1	0	1
										clone2284	0	1	0	1
										clone2285	0	1	0	1
										clone2286	1	0	0	1
										clone2287	1	0	0	1
										clone2288	0	1	0	1
										clone2289	1	0	0	1
										clone2290	0	1	0	1
										clone2291	0	1	0	1
										clone2292	0	2	0	2
										clone2293	1	0	0	1
										clone2294	1	0	0	1
										clone2295	1	0	0	1
										clone2296	1	0	0	1
										clone2297	0	1	0	1
										clone2298	0	1	0	1
										clone2299	0	1	0	1
										clone2300	0	1	0	1
										clone2301	0	2	0	2
										clone2302	0	1	0	1
										clone2303	1	0	0	1
										clone2304	1	0	0	1
										clone2305	0	2	0	2
										clone2306	0	1	0	1
										clone2307	1	0	0	1
										clone2308	0	1	0	1
										clone2309	0	1	0	1
										clone2310	0	2	0	2
										clone2311	0	1	0	1
										clone2312	0	1	0	1
										clone2313	1	0	0	1
										clone2314	0	1	0	1
										clone2315	0	1	0	1
										clone2316	0	1	0	1
										clone2317	0	1	0	1
										clone2318	1	0	0	1
										clone2319	0	1	0	1
										clone2320	0	1	0	1
										clone2321	0	2	0	2
										clone2322	0	2	0	2
										clone2323	0	1	0	1
										clone2324	0	1	0	1
										clone2325	0	1	0	1
										clone2326	0	1	0	1
										clone2327	0	1	0	1
										clone2328	0	1	0	1
										clone2329	0	1	0	1
										clone2330	0	1	0	1
										clone2331	0	1	0	1
										clone2332	0	1	0	1
										clone2333	0	2	0	2
										clone2334	0	1	0	1
										clone2335	0	2	0	2
										clone2336	1	0	0	1
										clone2337	0	1	0	1
										clone2338	0	1	0	1
										clone2339	1	0	0	1
										clone2340	0	1	0	1
										clone2341	0	2	0	2
										clone2342	0	1	0	1
										clone2343	0	1	0	1
										clone2344	0	1	0	1
										clone2345	0	1	0	1
										clone2346	0	2	0	2
										clone2347	0	2	0	2
										clone2348	0	1	0	1
										clone2349	0	1	0	1
										clone2350	1	0	0	1
										clone2351	0	1	0	1
										clone2352	0	1	0	1
										clone2353	0	1	0	1
										clone2354	0	1	0	1
										clone2355	0	1	0	1
										clone2356	0	1	0	1
										clone2357	0	1	0	1
										clone2358	0	1	0	1
										clone2359	0	1	0	1
										clone2360	0	2	0	2
										clone2361	1	0	0	1
										clone2362	0	1	0	1
										clone2363	1	0	0	1
										clone2364	0	1	0	1
										clone2365	0	1	0	1
										clone2366	0	1	0	1
										clone2367	0	2	0	2
										clone2368	1	0	0	1
										clone2369	0	1	0	1
										clone2370	1	0	0	1
										clone2371	0	1	0	1
										clone2372	1	0	0	1
										clone2373	0	2	0	2
										clone2374	0	3	0	3
										clone2375	0	1	0	1
										clone2376	1	0	0	1
										clone2377	0	1	0	1
										clone2378	0	1	0	1
										clone2379	0	2	0	2
										clone2380	0	2	0	2
										clone2381	1	0	0	1
										clone2382	0	1	0	1
										clone2383	0	1	0	1
										clone2384	0	1	0	1
										clone2385	0	2	0	2
										clone2386	1	0	0	1
										clone2387	1	0	0	1
										clone2388	0	1	0	1
										clone2389	0	2	0	2
										clone2390	0	1	0	1
										clone2391	0	1	0	1
										clone2392	0	2	0	2
										clone2393	0	2	0	2
										clone2394	0	2	0	2
										clone2395	1	0	0	1
										clone2396	0	4	0	4
										clone2397	0	1	0	1
										clone2398	0	1	0	1
										clone2399	0	1	0	1
										clone2400	1	0	0	1
										clone2401	1	0	0	1
										clone2402	0	1	0	1
										clone2403	0	1	0	1
										clone2404	0	2	0	2
										clone2405	0	2	0	2
										clone2406	0	1	0	1
										clone2407	0	2	0	2
										clone2408	0	2	0	2
										clone2409	0	1	0	1
										clone2410	0	1	0	1
										clone2411	0	1	0	1
										clone2412	0	1	0	1
										clone2413	0	2	0	2
										clone2414	0	1	0	1
										clone2415	0	1	0	1
										clone2416	0	1	0	1
										clone2417	0	2	0	2
										clone2418	0	1	0	1
										clone2419	0	1	0	1
										clone2420	0	1	0	1
										clone2421	0	1	0	1
										clone2422	0	2	0	2
										clone2423	0	1	0	1
										clone2424	0	1	0	1
										clone2425	0	1	0	1
										clone2426	0	1	0	1
										clone2427	0	1	0	1
										clone2428	0	2	0	2
										clone2429	0	1	0	1
										clone2430	0	1	0	1
										clone2431	0	1	0	1
										clone2432	0	1	0	1
										clone2433	0	1	0	1
										clone2434	0	1	0	1
										clone2435	0	1	0	1
										clone2436	1	0	0	1
										clone2437	0	1	0	1
										clone2438	0	1	0	1
										clone2439	1	0	0	1
										clone2440	0	1	0	1
										clone2441	1	0	0	1
										clone2442	0	1	0	1
										clone2443	0	2	0	2
										clone2444	0	1	0	1
										clone2445	0	1	0	1
										clone2446	0	1	0	1
										clone2447	0	1	0	1
										clone2448	0	1	0	1
										clone2449	0	2	0	2
										clone2450	0	1	0	1
										clone2451	0	1	0	1
										clone2452	0	1	0	1
										clone2453	0	1	0	1
										clone2454	0	2	0	2
										clone2455	1	0	0	1
										clone2456	0	1	0	1
[truncated: 49 more rows]

## Sheet: C
TP10 (GFRα1-induced)
donor ID	testis ID	clone ID	Number of GFRα1＋ Aundiff unit																	Number of GFRα1－ cell unit
			(Numbers in the next line indicate unit length)																	(Numbers in the next line indicate unit length)
			1	2	3	4	5	6	7	8	9	10	11	12	13	14	15	16	total	1	2	3	4	5	6	7	8	9	10	11	12	13	14	15	16	17	18	19	20	21	22	23	24	25	26	27	28	29	30
donor5	Bu66-3L	clone52	1	1															3
		clone53				1													4
		clone54	1																1
		clone55	1																1
		clone56		1															2
		clone57		1															2
		clone58				1													4
		clone59																	0	1
		clone60	1	1															3
		clone61																	0		1
		clone62	1																1
		clone63		1															2
		clone64		1															2
		clone65		1															2
		clone66		1															2
		clone67	2																2
		clone68																	0	4	2	1								1
		clone69	9																9
		clone70		1															2
		clone71	2	1															4
		clone72																	0	1
		clone73		1															2
		clone74		1															2		1
		clone75	3	2		1													11	4	5					1
		clone76				1													4
		clone77																	0		1
		clone78		2															4
		clone79	1																1
	Bu66-3R	clone80		1															2
		clone81		1															2
		clone82	1	1	1														6
		clone83																	0			1
		clone84																	0		1
		clone85		1															2
		clone86	1																1
		clone87				1													4
		clone88		1															2
		clone89	1																1
		clone90																	0	6
		clone91		1															2
		clone92	2		0														2
		clone93		1															2
		clone94	3	1															5	4
		clone95		1										1					14
		clone96				1													4
		clone97			1														3
		clone98	1																1
		clone99		1															2
		clone100		1															2
donor6	Bu62-3R	clone101	8		1														11	1			1
		clone102																	0	1
		clone103																	0	1
		clone104																	0	2
		clone105																	0	1
		clone106																	0	1
		clone107	2	2	1														9
[truncated: 53 more columns]

## Sheet: D
TP2 (GFRα1-induced)							TP6 (GFRα1-induced)							TP2 (Ngn3-induced)							TP6 (Ngn3-induced)							TP10 (Ngn3-induced)							TP14 (Ngn3-induced)							TP20 (Ngn3-induced)
donor ID	testis ID	clone ID	Number of cells				donor ID	testis ID	clone ID	Number of cells				donor ID	testis ID	clone ID	Number of cells				donor ID	testis ID	clone ID	Number of cells				donor ID	testis ID	clone ID	Number of cells				donor ID	testis ID	clone ID	Number of cells				donor ID	testis ID	clone ID	Number of cells
			GFRα1＋ Aundiff	GFRα1－ cells	Total					GFRα1＋ Aundiff	GFRα1－ cells	Total					GFRα1＋ Aundiff	GFRα1－ cells	Total					GFRα1＋ Aundiff	GFRα1－ cells	Total					GFRα1＋ Aundiff	GFRα1－ cells	Total					GFRα1＋ Aundiff	GFRα1－ cells	Total					GFRα1＋ Aundiff	GFRα1－ cells	Total
donor5	Bu66-1L	clone123	1	0	1		donor5	Bu66-2L	clone92	0	11	11		donor4	Bu69-2R	clone1250	0	1	1		donor4	Bu69-3R	clone601	0	7	7		donor4	Bu69-3L	clone632	0	6	6		donor4	Bu69-2L	clone450	2	0	2		donor2	Bu44-5L	clone53	0	18	18
		clone124	0	2	2				clone93	8	0	8				clone1251	0	1	1				clone602	0	12	12				clone633	0	13	13				clone451	0	3	3				clone54	0	101	101
		clone125	1	0	1				clone94	0	2	2				clone1252	0	2	2				clone603	0	8	8				clone634	0	25	25				clone452	0	12	12				clone55	0	31	31
		clone126	1	0	1				clone95	2	0	2				clone1253	1	0	1				clone604	0	8	8				clone635	0	2	2				clone453	0	18	18				clone56	0	44	44
		clone127	1	0	1				clone96	0	1	1				clone1254	1	0	1				clone605	0	8	8				clone636	0	12	12				clone454	0	1	1				clone57	0	73	73
		clone128	1	0	1				clone97	4	0	4				clone1255	1	0	1				clone606	2	0	2				clone637	0	7	7				clone455	0	1	1				clone58	0	14	14
		clone129	1	0	1				clone98	4	0	4				clone1256	0	1	1				clone607	0	6	6				clone638	0	34	34				clone456	0	6	6				clone59	3	0	3
		clone130	1	0	1				clone99	2	0	2				clone1257	0	2	2				clone608	0	1	1				clone639	0	8	8				clone457	0	6	6				clone60	0	62	62
		clone131	0	1	1				clone100	0	2	2				clone1258	0	1	1				clone609	0	10	10				clone640	0	1	1				clone458	0	1	1				clone61	0	20	20
		clone132	1	0	1				clone101	0	2	2				clone1259	1	0	1				clone610	0	6	6				clone641	0	8	8				clone459	0	21	21				clone62	186	78	264
		clone133	0	1	1			Bu66-2R	clone102	0	8	8				clone1260	0	1	1				clone611	0	10	10				clone642	0	11	11				clone460	0	36	36				clone63	0	14	14
		clone134	1	0	1				clone103	0	12	12				clone1261	1	0	1				clone612	0	1	1				clone643	2	0	2				clone461	0	24	24				clone64	0	8	8
		clone135	0	1	1				clone104	0	2	2				clone1262	0	1	1				clone613	0	1	1				clone644	0	2	2				clone462	0	7	7				clone65	0	14	14
		clone136	1	0	1				clone105	1	0	1				clone1263	0	1	1				clone614	0	10	10				clone645	0	10	10				clone463	0	67	67				clone66	0	34	34
		clone137	2	0	2				clone106	2	0	2				clone1264	0	1	1				clone615	0	4	4				clone646	0	6	6				clone464	0	17	17				clone67	0	23	23
		clone138	1	0	1				clone107	4	0	4				clone1265	0	2	2				clone616	0	1	1				clone647	0	17	17				clone465	0	26	26				clone68	0	40	40
		clone139	0	1	1				clone108	2	0	2				clone1266	0	1	1				clone617	0	2	2				clone648	0	33	33				clone466	0	8	8				clone69	0	16	16
		clone140	1	0	1		donor6	Bu62-3L	clone109	1	0	1				clone1267	0	1	1				clone618	0	8	8				clone649	0	13	13				clone467	0	18	18				clone70	0	43	43
		clone141	0	1	1				clone110	1	0	1				clone1268	0	1	1				clone619	0	1	1				clone650	0	1	1				clone468	0	7	7				clone71	0	23	23
		clone142	0	1	1				clone111	0	1	1				clone1269	0	2	2				clone620	0	3	3				clone651	0	1	1		donor5	Bu71-5R	clone502	0	24	24				clone72	0	16	16
		clone143	1	0	1				clone112	1	0	1				clone1270	0	1	1				clone621	0	11	11				clone652	0	1	1				clone503	0	5	5				clone73	47	30	77
		clone144	1	0	1				clone113	3	0	3				clone1271	1	0	1				clone622	2	0	2				clone653	0	1	1				clone504	0	3	3				clone74	0	25	25
		clone145	2	0	2				clone114	2	0	2				clone1272	2	0	2				clone623	0	2	2				clone654	0	1	1				clone505	0	21	21				clone75	124	164	288
		clone146	1	0	1				clone115	1	0	1				clone1273	0	2	2				clone624	0	8	8				clone655	0	14	14				clone506	0	32	32				clone76	0	12	12
		clone147	1	0	1				clone116	1	0	1				clone1274	0	1	1				clone625	1	0	1				clone656	6	0	6				clone507	0	38	38				clone77	0	41	41
		clone148	1	0	1				clone117	0	3	3				clone1275	0	1	1				clone626	1	0	1				clone657	0	18	18				clone508	0	6	6				clone78	238	284	522
		clone149	1	0	1				clone118	0	4	4				clone1276	1	0	1				clone627	0	1	1				clone658	0	11	11				clone509	0	18	18				clone79	0	60	60
		clone150	1	0	1				clone119	0	14	14				clone1277	0	1	1				clone628	0	4	4				clone659	1	0	1				clone510	0	7	7				clone80	206	56	262
		clone151	1	0	1				clone120	0	1	1				clone1278	0	4	4				clone629	0	1	1				clone660	1	0	1				clone511	0	21	21				clone81	0	25	25
		clone152	0	2	2				clone121	0	1	1				clone1279	0	1	1				clone630	0	2	2				clone661	0	13	13				clone512	0	13	13			Bu44-5R	clone82	0	69	69
		clone153	2	0	2				clone122	0	1	1				clone1280	0	2	2				clone631	0	1	1				clone662	4	0	4				clone513	0	8	8				clone83	0	42	42
		clone154	1	0	1				clone123	1	0	1				clone1281	1	0	1				clone632	0	4	4				clone663	0	1	1				clone514	0	1	1				clone84	0	24	24
		clone155	1	0	1				clone124	2	0	2				clone1282	1	0	1				clone633	0	1	1				clone664	0	4	4				clone515	0	13	13				clone85	0	69	69
		clone156	0	1	1				clone125	0	1	1				clone1283	0	1	1				clone634	0	8	8				clone665	0	12	12				clone516	0	21	21				clone86	0	11	11
		clone157	1	0	1				clone126	0	1	1				clone1284	0	1	1				clone635	0	8	8				clone666	0	3	3				clone517	0	16	16				clone87	20	9	29
		clone158	2	0	2				clone127	1	0	1				clone1285	0	1	1				clone636	0	4	4				clone667	0	8	8				clone518	0	5	5				clone88	0	44	44
		clone159	0	1	1				clone128	0	15	15				clone1286	1	0	1				clone637	0	2	2				clone668	0	31	31				clone519	0	5	5				clone89	0	32	32
		clone160	1	0	1				clone129	0	2	2				clone1287	1	0	1				clone638	1	0	1				clone669	0	8	8				clone520	0	8	8				clone90	36	13	49
		clone161	1	0	1				clone130	0	2	2				clone1288	0	1	1				clone639	0	1	1				clone670	0	16	16				clone521	4	0	4				clone91	0	60	60
		clone162	0	1	1				clone131	0	3	3				clone1289	0	1	1				clone640	0	8	8				clone671	0	4	4				clone522	0	12	12				clone92	0	8	8
		clone163	1	0	1				clone132	0	2	2				clone1290	0	1	1				clone641	0	10	10				clone672	0	10	10				clone523	0	7	7				clone93	160	68	228
		clone164	1	0	1				clone133	0	1	1				clone1291	0	1	1				clone642	0	8	8				clone673	0	16	16				clone524	0	26	26				clone94	134	517	651
		clone165	1	0	1				clone134	1	0	1				clone1292	1	0	1				clone643	0	6	6				clone674	0	6	6				clone525	0	4	4				clone95	0	63	63
		clone166	0	1	1				clone135	1	0	1				clone1293	1	0	1				clone644	0	6	6				clone675	0	4	4				clone526	0	14	14				clone96	31	255	286
		clone167	1	0	1				clone136	2	0	2				clone1294	0	1	1				clone645	0	5	5				clone676	18	34	52				clone527	0	44	44				clone97	0	35	35
		clone168	1	0	1				clone137	2	0	2				clone1295	0	1	1				clone646	0	4	4				clone677	0	8	8				clone528	0	8	8				clone98	0	28	28
		clone169	1	0	1											clone1296	0	1	1				clone647	1	0	1				clone678	0	8	8				clone529	0	16	16				clone99	0	63	63
		clone170	2	0	2											clone1297	0	1	1				clone648	1	0	1				clone679	0	5	5				clone530	0	3	3				clone100	18	22	40
		clone171	2	0	2											clone1298	0	1	1				clone649	1	0	1				clone680	0	8	8											clone101	0	154	154
		clone172	0	1	1											clone1299	1	0	1				clone650	1	0	1				clone681	0	8	8											clone102	0	64	64
		clone173	1	0	1											clone1300	0	2	2				clone651	1	0	1				clone682	0	11	11											clone103	0	18	18
		clone174	1	0	1											clone1301	0	2	2				clone652	1	0	1				clone683	0	2	2											clone104	4	0	4
		clone175	1	0	1											clone1302	0	1	1				clone653	3	0	3				clone684	4	0	4											clone105	0	52	52
		clone176	1	0	1											clone1303	0	1	1				clone654	0	14	14				clone685	0	11	11											clone106	0	36	36
		clone177	1	0	1											clone1304	0	2	2				clone655	0	4	4																		clone107	0	42	42
		clone178	1	0	1											clone1305	0	2	2				clone656	1	0	1																		clone108	0	4	4
		clone179	1	0	1											clone1306	0	2	2				clone657	0	1	1																		clone109	132	99	231
		clone180	1	0	1											clone1307	1	0	1																									clone110	80	56	136
		clone181	2	0	2											clone1308	0	1	1																									clone111	0	43	43
		clone182	1	0	1											clone1309	0	2	2																									clone112	0	85	85
		clone183	1	0	1											clone1310	0	1	1																									clone113	0	39	39
		clone184	1	0	1											clone1311	0	2	2																									clone114	0	39	39
		clone185	1	0	1											clone1312	0	1	1																									clone115	131	59	190
		clone186	1	0	1											clone1313	0	1	1																									clone116	0	43	43
		clone187	2	0	2											clone1314	1	0	1																									clone117	0	9	9
		clone188	1	0	1											clone1315	0	2	2																									clone118	37	598	635
		clone189	1	0	1											clone1316	0	2	2																									clone119	23	59	82
		clone190	1	0	1											clone1317	0	1	1																							donor4	Bu69-4L	clone154	38	36	74
		clone191	1	0	1											clone1318	1	0	1																									clone155	0	51	51
		clone192	1	0	1											clone1319	0	1	1																									clone156	0	67	67
		clone193	1	0	1											clone1320	0	1	1																									clone157	0	50	50
		clone194	1	0	1											clone1321	0	2	2																									clone158	0	30	30
		clone195	1	0	1											clone1322	0	1	1																									clone159	0	21	21
		clone196	1	0	1											clone1323	0	1	1																									clone160	0	33	33
		clone197	0	2	2											clone1324	2	0	2																									clone161	0	69	69
		clone198	1	0	1											clone1325	0	2	2																									clone162	0	71	71
		clone199	1	0	1											clone1326	0	1	1																									clone163	21	135	156
		clone200	1	0	1											clone1327	0	1	1																									clone164	0	23	23
		clone201	0	1	1											clone1328	0	1	1																									clone165	0	28	28
		clone202	2	0	2											clone1329	0	1	1																									clone166	0	12	12
	Bu66-1R	clone203	1	0	1											clone1330	0	1	1																									clone167	0	2	2
		clone204	1	0	1											clone1331	0	1	1																									clone168	0	5	5
		clone205	1	0	1											clone1332	0	1	1																									clone169	0	55	55
		clone206	2	0	2											clone1333	0	1	1																									clone170	0	74	74
		clone207	0	1	1											clone1334	0	1	1																									clone171	14	215	229
		clone208	1	0	1											clone1335	0	2	2																									clone172	0	94	94
		clone209	1	0	1											clone1336	0	1	1																									clone173	0	20	20
		clone210	1	0	1											clone1337	0	1	1																									clone174	0	10	10
		clone211	1	0	1											clone1338	0	1	1																									clone175	0	26	26
		clone212	1	0	1											clone1339	0	1	1																									clone176	0	18	18
		clone213	1	0	1											clone1340	1	0	1																									clone177	0	29	29
		clone214	1	0	1											clone1341	0	2	2																									clone178	0	23	23
		clone215	1	0	1											clone1342	0	1	1																									clone179	0	19	19
		clone216	2	0	2											clone1343	0	1	1																									clone180	0	83	83
		clone217	1	0	1											clone1344	0	1	1																									clone181	0	61	61
		clone218	1	0	1											clone1345	0	2	2																									clone182	0	83	83
		clone219	1	0	1											clone1346	0	1	1																									clone183	0	38	38
		clone220	0	1	1											clone1347	0	1	1																									clone184	0	22	22
		clone221	1	0	1											clone1348	0	2	2																									clone185	0	43	43
		clone222	1	0	1											clone1349	0	1	1																									clone186	0	6	6
		clone223	1	0	1											clone1350	0	2	2																									clone187	0	20	20
		clone224	1	0	1											clone1351	0	2	2																									clone188	0	7	7
		clone225	1	0	1											clone1352	0	2	2																									clone189	0	104	104
		clone226	1	0	1											clone1353	1	0	1																									clone190	0	18	18
		clone227	1	0	1											clone1354	0	1	1																									clone191	0	24	24
		clone228	0	1	1											clone1355	0	1	1																									clone192	19	12	31
		clone229	1	0	1											clone1356	0	1	1																									clone193	0	150	150
		clone230	1	0	1											clone1357	0	1	1																									clone194	0	27	27
		clone231	1	0	1											clone1358	0	1	1																									clone195	0	34	34
		clone232	2	0	2											clone1359	0	1	1																									clone196	0	115	115
		clone233	1	0	1											clone1360	0	1	1																									clone197	0	2	2
		clone234	1	0	1											clone1361	0	1	1																									clone198	0	60	60
		clone235	1	0	1											clone1362	0	1	1																								Bu69-4R	clone199	0	47	47
		clone236	1	0	1											clone1363	0	1	1																									clone200	0	173	173
		clone237	1	0	1											clone1364	0	1	1																									clone201	1	34	35
		clone238	1	0	1											clone1365	0	1	1																									clone202	0	9	9
		clone239	1	0	1											clone1366	0	1	1																									clone203	0	12	12
		clone240	1	0	1											clone1367	0	1	1																									clone204	0	37	37
		clone241	1	0	1											clone1368	1	0	1																									clone205	79	200	279
		clone242	1	0	1											clone1369	0	1	1																									clone206	0	6	6
		clone243	1	0	1											clone1370	0	1	1																									clone207	0	31	31
		clone244	0	1	1											clone1371	0	1	1																									clone208	0	38	38
		clone245	1	0	1											clone1372	0	1	1																									clone209	0	6	6
		clone246	1	0	1											clone1373	0	1	1																									clone210	0	35	35
		clone247	1	0	1											clone1374	0	1	1																									clone211	0	38	38
		clone248	2	0	2											clone1375	0	1	1																									clone212	3	141	144
		clone249	2	0	2											clone1376	0	2	2																									clone213	0	28	28
		clone250	1	0	1											clone1377	0	1	1																									clone214	0	9	9
		clone251	2	0	2											clone1378	0	1	1																									clone215	0	28	28
		clone252	2	0	2											clone1379	1	0	1																									clone216	0	12	12
		clone253	1	0	1											clone1380	0	1	1
		clone254	1	0	1											clone1381	0	1	1
		clone255	1	0	1											clone1382	0	1	1
		clone256	1	0	1											clone1383	0	1	1
		clone257	1	0	1											clone1384	0	1	1
		clone258	1	0	1											clone1385	0	1	1
		clone259	0	1	1											clone1386	0	1	1
		clone260	1	0	1											clone1387	0	1	1
		clone261	0	2	2											clone1388	1	0	1
		clone262	0	2	2											clone1389	0	1	1
		clone263	1	0	1											clone1390	0	1	1
		clone264	2	0	2											clone1391	0	1	1
		clone265	2	0	2											clone1392	0	1	1
		clone266	1	0	1											clone1393	0	2	2
		clone267	1	0	1											clone1394	0	1	1
		clone268	1	0	1											clone1395	0	1	1
		clone269	0	1	1											clone1396	0	2	2
		clone270	0	1	1											clone1397	0	1	1
		clone271	1	0	1											clone1398	0	2	2
		clone272	2	0	2											clone1399	1	0	1
		clone273	2	0	2											clone1400	1	0	1
		clone274	0	1	1											clone1401	0	1	1
		clone275	1	0	1											clone1402	0	2	2
		clone276	1	0	1											clone1403	0	1	1
		clone277	4	0	4											clone1404	0	1	1
		clone278	1	0	1											clone1405	1	0	1
		clone279	1	0	1											clone1406	1	0	1
		clone280	0	1	1											clone1407	0	2	2
		clone281	2	0	2											clone1408	0	1	1
		clone282	1	0	1											clone1409	0	1	1
		clone283	2	0	2											clone1410	0	1	1
		clone284	2	0	2											clone1411	0	2	2
		clone285	1	0	1											clone1412	1	0	1
		clone286	0	2	2											clone1413	0	1	1
		clone287	1	0	1											clone1414	0	1	1
		clone288	1	0	1											clone1415	0	2	2
		clone289	1	0	1											clone1416	0	2	2
		clone290	0	1	1											clone1417	0	1	1
		clone291	1	0	1											clone1418	1	0	1
		clone292	1	0	1											clone1419	0	1	1
		clone293	1	0	1											clone1420	1	0	1
		clone294	2	0	2											clone1421	0	2	2
		clone295	1	0	1											clone1422	0	1	1
		clone296	0	1	1											clone1423	0	2	2
		clone297	0	1	1											clone1424	0	1	1
		clone298	1	0	1											clone1425	1	0	1
		clone299	1	0	1											clone1426	0	1	1
		clone300	1	0	1											clone1427	0	1	1
		clone301	1	0	1											clone1428	0	1	1
		clone302	2	0	2											clone1429	0	2	2
		clone303	1	0	1											clone1430	0	2	2
		clone304	1	0	1											clone1431	0	2	2
		clone305	1	0	1											clone1432	0	1	1
		clone306	0	1	1											clone1433	1	0	1
		clone307	2	0	2											clone1434	0	2	2
		clone308	1	0	1											clone1435	0	1	1
		clone309	2	0	2											clone1436	0	2	2
		clone310	2	0	2											clone1437	0	2	2
		clone311	1	0	1											clone1438	0	2	2
		clone312	1	0	1											clone1439	0	2	2
		clone313	1	0	1											clone1440	0	2	2
		clone314	1	0	1											clone1441	1	0	1
		clone315	1	0	1											clone1442	0	1	1
		clone316	1	0	1											clone1443	0	1	1
		clone317	1	0	1											clone1444	0	1	1
		clone318	1	0	1											clone1445	0	2	2
		clone319	1	0	1											clone1446	0	1	1
		clone320	0	1	1											clone1447	1	0	1
		clone321	0	1	1											clone1448	0	1	1
		clone322	1	0	1											clone1449	0	2	2
		clone323	1	0	1											clone1450	0	1	1
		clone324	0	1	1											clone1451	1	0	1
		clone325	0	1	1											clone1452	0	1	1
		clone326	1	0	1											clone1453	0	2	2
		clone327	1	0	1											clone1454	0	2	2
		clone328	0	1	1											clone1455	0	1	1
		clone329	0	1	1											clone1456	0	2	2
		clone330	1	0	1											clone1457	0	2	2
		clone331	0	1	1											clone1458	0	1	1
		clone332	1	0	1											clone1459	0	1	1
		clone333	1	0	1											clone1460	0	1	1
		clone334	1	0	1											clone1461	1	0	1
		clone335	0	1	1											clone1462	0	1	1
		clone336	1	0	1											clone1463	0	2	2
		clone337	0	1	1											clone1464	1	0	1
		clone338	0	1	1											clone1465	0	1	1
		clone339	1	0	1											clone1466	2	0	2
		clone340	0	1	1											clone1467	0	2	2
		clone341	0	1	1											clone1468	1	0	1
		clone342	2	0	2											clone1469	0	1	1
		clone343	1	0	1											clone1470	0	1	1
		clone344	1	0	1											clone1471	0	1	1
		clone345	1	0	1											clone1472	0	1	1
		clone346	1	0	1											clone1473	0	1	1
																clone1474	0	2	2
																clone1475	1	0	1
																clone1476	0	1	1
																clone1477	0	2	2
																clone1478	0	1	1
																clone1479	0	1	1
																clone1480	0	1	1
																clone1481	0	1	1
																clone1482	0	1	1
																clone1483	0	1	1
																clone1484	0	1	1
																clone1485	1	0	1
																clone1486	0	1	1
																clone1487	0	1	1
																clone1488	0	1	1
																clone1489	1	0	1
																clone1490	0	1	1
																clone1491	0	1	1
																clone1492	1	0	1
																clone1493	1	0	1
																clone1494	0	2	2
																clone1495	1	0	1
																clone1496	0	1	1
																clone1497	0	1	1
																clone1498	0	1	1
																clone1499	0	2	2
																clone1500	0	1	1
																clone1501	0	1	1
																clone1502	0	1	1
																clone1503	0	2	2
																clone1504	0	1	1
																clone1505	1	0	1
																clone1506	0	1	1
																clone1507	0	1	1
																clone1508	1	0	1
																clone1509	0	1	1
																clone1510	0	1	1
																clone1511	0	1	1
																clone1512	0	2	2
																clone1513	0	2	2
																clone1514	0	1	1
																clone1515	0	1	1
																clone1516	0	2	2
																clone1517	0	1	1
																clone1518	0	1	1
																clone1519	0	3	3
																clone1520	0	2	2
																clone1521	0	2	2
																clone1522	0	1	1
																clone1523	0	1	1
																clone1524	0	1	1
																clone1525	0	1	1
																clone1526	0	1	1
																clone1527	0	3	3
																clone1528	0	1	1
																clone1529	0	1	1
																clone1530	0	1	1
																clone1531	2	0	2
																clone1532	0	1	1
																clone1533	0	1	1
																clone1534	1	0	1
																clone1535	0	1	1
																clone1536	0	1	1
																clone1537	0	1	1
																clone1538	2	0	2
																clone1539	1	0	1
																clone1540	0	2	2
																clone1541	0	1	1
																clone1542	0	1	1
																clone1543	0	1	1
																clone1544	0	1	1
																clone1545	0	1	1
																clone1546	0	2	2
																clone1547	0	1	1
																clone1548	0	1	1
																clone1549	0	1	1
																clone1550	0	1	1
																clone1551	0	1	1
																clone1552	0	1	1
																clone1553	0	1	1
																clone1554	0	1	1
																clone1555	0	2	2
																clone1556	0	2	2
																clone1557	0	1	1
																clone1558	0	1	1
																clone1559	0	2	2
																clone1560	0	1	1
																clone1561	0	1	1
																clone1562	1	0	1
																clone1563	0	1	1
																clone1564	0	1	1
																clone1565	0	1	1
																clone1566	0	1	1
																clone1567	0	1	1
																clone1568	0	1	1
																clone1569	0	2	2
																clone1570	0	2	2
																clone1571	0	1	1
																clone1572	0	1	1
																clone1573	1	0	1
																clone1574	0	1	1
																clone1575	0	1	1
																clone1576	0	2	2
																clone1577	1	0	1
																clone1578	0	1	1
																clone1579	0	2	2
																clone1580	0	1	1
																clone1581	1	0	1
																clone1582	0	2	2
																clone1583	0	1	1
																clone1584	0	1	1
																clone1585	0	2	2
																clone1586	0	1	1
																clone1587	1	0	1
																clone1588	0	1	1
																clone1589	0	1	1
																clone1590	0	1	1
																clone1591	0	1	1
																clone1592	0	1	1
																clone1593	0	1	1
																clone1594	0	1	1
																clone1595	0	2	2
																clone1596	0	1	1
																clone1597	1	0	1
																clone1598	0	1	1
																clone1599	0	1	1
																clone1600	0	1	1
																clone1601	0	1	1
																clone1602	0	2	2
																clone1603	1	0	1
																clone1604	0	2	2
																clone1605	0	1	1
																clone1606	0	1	1
																clone1607	0	1	1
																clone1608	0	1	1
																clone1609	0	1	1
																clone1610	0	1	1
																clone1611	0	2	2
																clone1612	0	2	2
																clone1613	0	1	1
																clone1614	0	1	1
																clone1615	0	1	1
																clone1616	0	1	1
																clone1617	1	0	1
																clone1618	0	1	1
																clone1619	0	1	1
																clone1620	0	1	1
																clone1621	0	1	1
																clone1622	0	1	1
																clone1623	0	1	1
																clone1624	0	1	1
																clone1625	0	1	1
																clone1626	0	1	1
																clone1627	0	1	1
																clone1628	0	4	4
																clone1629	0	2	2
																clone1630	1	0	1
																clone1631	0	1	1
																clone1632	0	1	1
																clone1633	0	1	1
																clone1634	0	1	1
																clone1635	0	3	3
																clone1636	0	1	1
																clone1637	0	1	1
																clone1638	0	1	1
																clone1639	0	1	1
																clone1640	0	1	1
																clone1641	0	1	1
																clone1642	0	2	2
																clone1643	1	0	1
																clone1644	1	0	1
																clone1645	0	1	1
																clone1646	0	1	1
																clone1647	1	0	1
																clone1648	0	2	2
																clone1649	0	1	1
																clone1650	0	2	2
																clone1651	0	1	1
																clone1652	0	1	1
																clone1653	1	0	1
																clone1654	1	0	1
																clone1655	0	1	1
																clone1656	1	0	1
																clone1657	0	1	1
																clone1658	0	1	1
																clone1659	0	1	1
																clone1660	0	2	2
																clone1661	0	2	2
																clone1662	1	0	1
																clone1663	1	0	1
																clone1664	0	1	1
																clone1665	0	2	2
																clone1666	0	1	1
																clone1667	0	1	1
																clone1668	1	0	1
																clone1669	0	2	2
																clone1670	1	0	1
																clone1671	0	1	1
																clone1672	0	1	1
																clone1673	0	1	1
																clone1674	0	1	1
																clone1675	0	1	1
																clone1676	0	2	2
																clone1677	1	0	1
																clone1678	0	2	2
																clone1679	0	2	2
																clone1680	0	2	2
																clone1681	0	2	2
																clone1682	0	1	1
																clone1683	0	1	1
																clone1684	0	1	1
																clone1685	2	0	2
																clone1686	0	1	1
																clone1687	0	2	2
																clone1688	0	1	1
																clone1689	0	1	1
																clone1690	0	1	1
																clone1691	0	1	1
																clone1692	0	1	1
																clone1693	0	1	1
																clone1694	1	0	1
																clone1695	0	1	1
																clone1696	0	1	1
																clone1697	0	1	1
																clone1698	0	1	1
																clone1699	1	0	1
																clone1700	1	0	1
																clone1701	0	1	1
																clone1702	0	1	1
																clone1703	1	0	1
																clone1704	0	1	1
																clone1705	0	1	1
																clone1706	0	1	1
																clone1707	0	4	4
																clone1708	0	2	2

## Sheet: E
TP30 (GFRα1-induced)																																							TP60 (GFRα1-induced)
donor ID	testis ID	clone ID	Number of GFRα1＋ Aundiff unit																																	Clone length (μm)	Total number of colony identified by Hoechist 33342 staining		donor ID	testis ID	clone ID	Number of GFRα1＋ Aundiff unit
			(Numbers in the next line indicate unit length)																																							(Numbers in the next line indicate unit length)
			1	2	3	4	5	6	7	8	9	10	11	12	13	14	15	16	17	18	19	20	21	22	23	24	25	26	27	28	29	30	31	32	total							1	2	3	4	5	6	7	8
donor7	Bu74-9L	clone42	47	30		8			1	2	1																								171	1069.3	7		donor8	Bu86-7L	clone5	130	18	4	3
donor8	Bu86-8L	clone43	17	9		1				2								1																	71	1675.43	24				clone6	152	34	4	9	3	2	2	1
		clone44	56	6	1	1												1																	91	1606.92				Bu86-7R	clone7	66	22	5	8		3		1
		clone45																																	0	316.13					clone8	326	69	8	14	1	2		2
		clone46	26	9	5	8			1	1																									106	799.28					clone9	17	11	1	2
	Bu86-8R	clone47	74	22	4	8				2		1						1																	204	1044.22	39				clone10	58	14	8	8			1	3
		clone48	150	14	2	3			1	1																									211	2147.89				Bu86-9L	clone11	48	26	2	7	1	1
		clone49	43	12	2	1				1																									85	1152.81					clone12	114	42	9	16	2	5		6
		clone50	3	3		3		1						1													1								65	454.63			donor9	Bu94-3L	clone13	93	12	4	15	2	1	2	3
		clone51	122	16	6	7	3	1		2		1						1																	263	1473.7					clone14	33	6	1	1			1	1
		clone52	133	33	4	13	1	2		4		2		1																					344	2243.11					clone15	45	25	1	8	1	3		2
		clone53	13	5	2	3	1		1																										53	764.92					clone16	10	5	1	2			1	1
		clone54	19																																19	695.61					clone17	4	1	1
		clone55		1																															2	1696.71					clone18	68	25	6	10	1			1
		clone56	25	8	2																														47	330.3					clone19	78	20	6	2	2
		clone57	126	56	6	10	2	4		3		1						1																	380	1837.84				Bu94-3R	clone20	39	13	1
		clone58	34	7	1																														51	1329.45					clone21	84	28	7	5	1			1
donor11	Bu100-8L	clone59	35	8	2	7		1	2	4																									137	1062.36	52				clone22	15	5		1
		clone60	55	35	6	5	1	2		2																									196	2401.88					clone23	40	11	1	2
		clone61	17	5		3	1								1																				57	1201.15				Bu94-4L	clone24	23
		clone62	101	31	5	4	1																												199	1948.38					clone25	22	17	2	4
		clone63	67	20	1	1																													114	1180.18					clone26	11	4	1
		clone64	5	2	1	1																													16	733.09				Bu94-8L	clone27	133	67	11	17	1	1	2	3
		clone65	70	15		1																													104	1269.5					clone28	59	28	5	6		1
		clone66	65	22	5	5	1						1																						160	1243.08					clone29		1		2
	Bu100-8R	clone67	71	21	6	4			1	2																									170	1144.88	26			Bu94-8R	clone30	59	12	1
		clone68	9	3																															15	1856.36					clone31	111	33	3	8	2	2
		clone69	23	1			1																												30	1705.32					clone32	1	1					1
		clone70	24	4	2	1		1																											48	931.8			donor10	Bu96-1L	clone33	19	7		2
		clone71	22	13	1	2		1		1																									73	445.75					clone34	19	1	1
		clone72	67	14	1	2																													106	609.39					clone35	50	17	1	4				1
		clone73	29	3																															35	873.87					clone36	6	1						1
		clone74	65	24	1	4	1	1		2		1		1				1																	197	1402.44				Bu96-1R	clone37	90	27	5	11		1	1	1
																																									clone38	18	8	3	4			1	2
																																									clone39	21	8	2	3
																																									clone40	52	17	1	4	2	2	1	1
																																									clone41	34	16	5	4	1		2	1
																																									clone42	1	3
																																									clone43	9	9	1			1
																																									clone44	4	5	2					1
																																							donor11	Bu100-3L	clone45	70	36	9	6	3	2	1	1
																																									clone46	9	4	1	2		1
																																									clone47	98	50	7	18	2	2	2	3
																																									clone48	89	29	3	6	2	1	1	1
																																									clone49	48	27	3	9	2	1	1
																																									clone50	24	9	1	5	1	2		1
																																									clone51	20	11		3	1
																																								Bu100-3R	clone52	89	14	4	3	2			2
																																									clone53	79	16	9	5	1	1		2
																																									clone54	23	21	3	11	3	2	2	3
																																									clone55	95	40	16	15	2	4	2	3
																																									clone56	69	27	8	2	2			1
																																									clone57	11	9	1	4		1
																																									clone58	88	35	9	7	2	1	2	2
[truncated: 251 more columns]

## Sheet: F
TP30 (GFRα1-induced)							TP60 (GFRα1-induced)							TP90 (GFRα1-induced)							TP30 (Ngn3-induced)							TP60 (Ngn3-induced)							TP90 (Ngn3-induced)
donor ID	testis ID	clone ID	Number of cells	Clone length	Total number of colony identified		donor ID	testis ID	clone ID	Number of cells	Clone length	Total number of colony identified		donor ID	testis ID	clone ID	Number of cells	Clone length	Total number of colony identified		donor ID	testis ID	clone ID	Number of cells	Clone length	Total number of colony identified		donor ID	testis ID	clone ID	Number of cells	Clone length	Total number of colony identified		donor ID	testis ID	clone ID	Number of cells	Clone length	Total number of colony identified
			GFRα1＋ Aundiff	(μm)	by Hoechist 33342 staining					GFRα1＋ Aundiff	(μm)	by Hoechist 33342 staining					GFRα1＋ Aundiff	(μm)	by Hoechist 33342 staining					GFRα1＋ Aundiff	(μm)	by Hoechist 33342 staining					GFRα1＋ Aundiff	(μm)	by Hoechist 33342 staining					GFRα1＋ Aundiff	(μm)	by Hoechist 33342 staining
donor1	Bu41-1L	clone1	12	507.95	11		donor1	Bu41-2L	clone1	4	2151.39	11		donor1	Bu41-3L	clone1	4	4252.48	6		donor1	Bu38-6L	clone1	0	319.47	23		donor1	Bu38-8R	clone1	30	830.44	40		donor1	Bu38-8L	clone1	42	5417.82	14
	Bu41-1R	clone2	78	749.84	12				clone2	36	2442.3					clone2	94	3660.62					clone2	0	820.38					clone2	244	4542.8					clone2	0	2902.11
donor2	Bu52-4L	clone3	17	1693.83	32			Bu41-2R	clone3	111	2361.48	12				clone3	51	2850.03					clone3	5	274.14					clone3	310	5574.12					clone3	134	5399.97
		clone4	219	1192.53					clone4	5	831.09				Bu41-3R	clone4	32	1564.03	14			Bu38-6R	clone4	13	2143.83	10				clone4	150	5370.8					clone4	83	2190.73
		clone5	71	3901.4												clone5	0	899.1					clone5	0	409.1					clone5	162	3462.05				Bu38-7L	clone5	199	11946	Not mueasured
		clone6	191	1976.71												clone6	10	2468.99					clone6	225	3361.8					clone6	56	2324.68					clone6	638	24810.9
		clone7	59	1247.92												clone7	0	464.75					clone7	68	1735.65					clone7	207	7710.41					clone7	97	6901.17
		clone8	134	983.79										donor8	Bu86-13L	clone13	559	4834.9	18				clone8	15	1350.07					clone8	43	1067.71					clone8	56	4133.42
		clone9	7	3048.72												clone14	549	9311.85			donor3	Bu56-8L	clone9	0	Not measured	17		donor3	Bu56-6L	clone9	0	2562.59	23			Bu38-7R	clone9	381	8806.81	Not measured
	Bu52-4R	clone10	90	2633.39	34										Bu86-13R	clone15	155	8263.89	16				clone10	99	1588.4					clone10	48	3572.09					clone10	23	3407.55
		clone11	0	937.73												clone16	142	10165.1					clone11	14	2368.24					clone11	248	3649.35					clone11	152	15315.6
		clone12	28	1173.55																			clone12	0	Not measured					clone12	21	2072.49					clone12	8	6267.16
		clone13	221	1613.21																		Bu56-8R	clone13	26	1153.2	31				clone13	93	2363.31					clone13	233	8280.52
		clone14	63	961.88																			clone14	0	621.93				Bu56-6R	clone14	65	3254.22	34
		clone15	16	1368.22																			clone15	32	2450.75					clone15	165	4883.74
		clone16	15	929.8																			clone16	99	739.3					clone16	88	5324.39
		clone17	11	699.4																	donor5	Bu71-7L	clone17	0	434.64	20				clone17	140	3168.8
donor6	Bu62-1L	clone18	78	2143.93	63																		clone18	218	1268.1
		clone19	53	2945.29																			clone19	0	320.67
		clone20	60	3074.08																			clone20	14	971.01
		clone21	13	1364.34																			clone21	3	22.27
		clone22	173	1174.49																			clone22	2	26.6
		clone23	94	1550.78																		Bu71-7R	clone23	118	1019.49	33
		clone24	41	1126.01																			clone24	0	822.65
		clone25	64	1515.53																			clone25	0	56.65
		clone26	49	1222.25																			clone26	90	682.94
		clone27	111	2281.59																			clone27	92	1092.32
		clone28	55	1963.83																			clone28	121	1997.71
		clone29	151	2429.64
		clone30	87	1065.51
	Bu62-1R	clone31	15	572.48	61
		clone32	99	1495.03
		clone33	105	2394.25
		clone34	171	1685.31
		clone35	55	1148.3
		clone36	46	1065.54
		clone37	0	558.8
		clone38	34	2421
		clone39	50	935
		clone40	0	1120.21
		clone41	162	1527.22

## Sheet: G
TP2 GFRα1-induced (DMSO)
donor ID	testis ID	clone ID	Number of GFRα1+/Rarγ– Aundiff unit																	Number of GFRα1+/Rarγ+ Aundiff unit																	Number of GFRα1–/Rarγ+ Aundiff unit
			(Numbers in the next line indicate unit length)																	(Numbers in the next line indicate unit length)																	(Numbers in the next line indicate unit length)
			1	2	3	4	5	6	7	8	9	10	11	12	13	14	15	16	total	1	2	3	4	5	6	7	8	9	10	11	12	13	14	15	16	total	1	2	3	4	5	6	7	8	9	10	11	12	13
donor1	DMSO (GFRα1) 1-2L	clone1																	0																	0	1
		clone2																	0																	0	1
		clone3	1																1																	0
		clone4																	0	1																1
		clone5																	0	1																1
		clone6																	0																	0		1
		clone7																	0																	0	1
		clone8																	0	1																1
		clone9																	0	1																1
		clone10	1																1																	0
		clone11		1															2																	0
		clone12	1																1																	0
		clone13	1																1																	0
		clone14	1																1																	0
		clone15																	0	1																1
		clone16																	0	1																1
		clone17																	0	1																1
		clone18																	0	1																1
		clone19																	0																	0
		clone20																	0	1																1
		clone21																	0																	0
		clone22																	0																	0		1
		clone23																	0	1																1
		clone24																	0	1																1
		clone25	1																1																	0
		clone26	1																1																	0
		clone27																	0		1															2
		clone28																	0																	0	1
		clone29																	0																	0	1
	DMSO (GFRα1) 1-2R	clone30																	0																	0
		clone31																	0																	0
		clone32	1																1																	0
		clone33	1																1																	0
		clone34	1																1																	0
		clone35	1																1																	0
		clone36	1																1																	0
		clone37																	0																	0	1
		clone38																	0																	0	1
		clone39	1																1																	0
		clone40	1																1																	0
		clone41																	0	1																1
		clone42	1																1																	0
		clone43																	0	1																1
		clone44	1																1																	0
		clone45																	0		1															2
		clone46																	0																	0	1
		clone47	1																1																	0
		clone48																	0	1																1
		clone49																	0																	0	1
		clone50																	0	1																1
		clone51																	0	1																1
		clone52																	0																	0
		clone53	2																2																	0
		clone54																	0	1																1
donor2	DMSO (GFRα1) 2-2L	clone55	1																1																	0
		clone56	1																1																	0
		clone57	1																1																	0
		clone58																	0																	0
		clone59	1																1																	0
		clone60																	0																	0		1
		clone61	1																1																	0
		clone62																	0																	0
		clone63		1															2																	0
		clone64																	0	1																1
		clone65		1															2																	0
		clone66	1																1																	0
		clone67	1																1																	0
		clone68	1																1																	0
		clone69	1																1																	0
		clone70	1																1																	0
		clone71	1																1																	0
		clone72	1																1																	0
		clone73																	0																	0		1
		clone74	1																1																	0
	DMSO (GFRα1) 2-2R	clone75	1																1																	0
		clone76																	0	1																1
		clone77	1																1																	0
		clone78																	0																	0	1
		clone79																	0																	0		1
		clone80	1																1																	0
		clone81	1																1																	0
		clone82	1																1																	0
		clone83	1																1																	0
		clone84	1																1																	0
		clone85	1																1																	0
		clone86																	0	1																1
		clone87	1																1																	0
		clone88																	0																	0	1
		clone89	1																1																	0
		clone90	1																1																	0
donor3	DMSO (GFRα1) 3-1L	clone91																	0																	0		1
		clone92	2																2																	0
		clone93																	0																	0				1
		clone94	1																1																	0
		clone95	1																1																	0
		clone96	1																1																	0
		clone97																	0																	0	1
		clone98	1																1																	0
		clone99	1																1																	0
		clone100	1																1																	0
		clone101	1																1																	0
		clone102	1																1																	0
		clone103	1																1																	0
		clone104	1																1																	0
		clone105																	0																	0	1
		clone106																	0																	0	1
		clone107	1																1																	0
		clone108	1																1																	0
		clone109																	0																	0		1
		clone110	1																1																	0
		clone111																	0	1																1
		clone112	1																1																	0
		clone113	1																1																	0
		clone114	1																1																	0
		clone115	1																1																	0
		clone116																	0																	0	1
		clone117																	0																	0	1
		clone118	1																1																	0
		clone119	1																1																	0
		clone120	1																1																	0
		clone121	1																1																	0
		clone122	1																1																	0
		clone123	1																1																	0
		clone124		1															2																	0
		clone125	1																1																	0
		clone126		1															2																	0
		clone127																	0	1																1
		clone128	1																1																	0
		clone129		1															2																	0
		clone130																	0																	0	2
		clone131	1																1																	0
		clone132																	0	1																1
		clone133	1																1																	0
		clone134																	0																	0		1
		clone135	1																1																	0
		clone136	1																1																	0
		clone137	1																1																	0
		clone138																	0																	0	1
		clone139																	0																	0	1
	DMSO (GFRα1) 3-1R	clone140	1																1																	0
		clone141		1															2																	0
		clone142	1																1																	0
		clone143																	0																	0		1
		clone144	1																1																	0
		clone145	1																1																	0
		clone146	1																1																	0
		clone147																	0																	0	1
		clone148	1																1																	0
		clone149	1																1																	0
		clone150	1																1																	0
		clone151																	0																	0	1
		clone152																	0																	0	2
		clone153																	0																	0	1
		clone154																	0																	0	1
		clone155	1																1																	0
		clone156	1																1																	0
		clone157	1																1																	0
		clone158	1																1																	0
		clone159	1																1																	0
		clone160	1																1																	0
		clone161	1																1																	0
		clone162	1																1																	0
		clone163	1																1																	0
		clone164	1																1																	0
		clone165																	0																	0
		clone166																	0																	0
		clone167	2																2																	0
		clone168																	0																	0	1
		clone169																	0	2																2
		clone170		1															2																	0
		clone171	1																1																	0
		clone172																	0																	0	1
		clone173	1																1																	0
		clone174	1																1																	0
		clone175																	0																	0	2
		clone176		1															2																	0
		clone177	1																1																	0
		clone178																	0																	0		1
		clone179	1																1																	0
		clone180																	0	1																1
		clone181																	0																	0		1
		clone182	1																1																	0
		clone183	1																1																	0
		clone184	1																1																	0
		clone185	1																1																	0
		clone186	1																1																	0
		clone187	1																1																	0
		clone188	1																1																	0
		clone189	1																1																	0
		clone190	1																1																	0
		clone191																	0																	0	1
		clone192	1																1																	0
		clone193																	0																	0	1
		clone194																	0	1																1
		clone195																	0																	0	1
		clone196	1																1																	0
		clone197																	0	1																1
		clone198	1																1																	0
		clone199	1																1																	0
		clone200																	0	1																1
		clone201	1																1																	0
donor4	DMSO (GFRα1) 4-1L	clone202																	0	1																1
		clone203	1																1																	0
		clone204	2																2																	0
		clone205																	0																	0	1
		clone206	1																1																	0
		clone207																	0																	0	1
		clone208	1																1																	0
		clone209	1																1																	0
		clone210	1																1																	0
		clone211																	0																	0
		clone212	1																1																	0
		clone213																	0																	0	1
		clone214	1																1																	0
		clone215																	0																	0	1
		clone216																	0																	0	1
		clone217																	0																	0
		clone218	1																1																	0
		clone219	1																1																	0
		clone220																	0																	0	1
		clone221																	0																	0	1
		clone222	1																1																	0
		clone223		1															2																	0
		clone224	1																1																	0
		clone225	1																1																	0
		clone226																	0																	0	1
		clone227																	0																	0	1
		clone228																	0		1															2
		clone229	1																1																	0
		clone230	1																1																	0
		clone231	1																1																	0
		clone232	1																1																	0
		clone233	1																1																	0
		clone234		1															2																	0
		clone235																	0																	0		1
		clone236		1															2																	0
		clone237																	0																	0	1
		clone238	1																1																	0
		clone239	1																1																	0
		clone240	1																1																	0
		clone241	1																1																	0
		clone242	1																1																	0
		clone243	1																1																	0
		clone244																	0	1																1
		clone245																	0																	0	1
		clone246	1																1																	0
		clone247	1																1																	0
		clone248	1																1																	0
		clone249																	0																	0	1
		clone250																	0																	0
		clone251	1																1																	0
		clone252	1																1																	0
		clone253																	0																	0	1
		clone254	1																1																	0
		clone255																	0																	0	1
		clone256	1																1																	0
		clone257	1																1																	0
		clone258																	0																	0	1
		clone259	1																1																	0
		clone260		1															2																	0
		clone261																	0																	0	2
		clone262	1																1																	0
		clone263	1																1																	0
		clone264	1																1																	0
		clone265	1																1																	0
		clone266	1																1																	0
		clone267	1																1																	0
		clone268	1																1																	0
		clone269	1																1																	0
		clone270		1															2																	0
		clone271		1															2																	0
		clone272																	0																	0	1
		clone273		1															2																	0
		clone274																	0																	0
		clone275																	0																	0		1
		clone276	1																1																	0
		clone277	1																1																	0
		clone278	1																1																	0
		clone279																	0																	0
		clone280	1																1																	0
		clone281	1																1																	0
		clone282																	0																	0
		clone283																	0																	0
		clone284	1																1																	0
		clone285		1															2																	0
		clone286	1																1																	0
		clone287	1																1																	0
		clone288																	0																	0
		clone289	1																1																	0
	DMSO (GFRα1) 4-1R	clone290		1															2																	0
		clone291	1																1																	0
		clone292		1															2																	0
		clone293	1																1																	0
		clone294		1															2																	0
		clone295		1															2																	0
		clone296																	0																	0	1
		clone297																	0																	0	1
		clone298	1																1																	0
		clone299	1																1																	0
		clone300																	0																	0
		clone301	1																1																	0
		clone302	1																1																	0
		clone303																	0																	0	2
		clone304																	0	1																1
		clone305																	0																	0		1
		clone306																	0																	0	1
		clone307	1																1																	0
		clone308	1																1																	0
		clone309																	0	1																1
		clone310																	0																	0
		clone311																	0																	0		1
		clone312																	0	1																1
		clone313																	0	1																1
		clone314	1																1																	0
		clone315	1																1																	0
		clone316	1																1																	0
		clone317	1																1																	0
		clone318	1																1																	0
		clone319	1																1																	0
		clone320																	0																	0
		clone321	1																1																	0
		clone322	1																1																	0
		clone323		1															2																	0
		clone324																	0																	0	1
		clone325																	0																	0		1
		clone326																	0																	0
		clone327	2																2																	0
		clone328																	0																	0	1
		clone329	1																1																	0
		clone330	1																1																	0
		clone331	1																1																	0
		clone332	1																1																	0
		clone333		1															2																	0
		clone334	1																1																	0
		clone335	1																1																	0
		clone336	1																1																	0
		clone337	1																1																	0
		clone338	1																1																	0
		clone339	1																1																	0
		clone340	2																2																	0
		clone341																	0																	0	1
		clone342																	0																	0
		clone343																	0																	0
		clone344																	0																	0
		clone345																	0	2																2
		clone346																	0		1															2
		clone347	1																1																	0
		clone348																	0																	0
		clone349	1																1																	0
		clone350	1																1																	0
		clone351	1																1																	0
		clone352	1																1																	0
		clone353	1																1																	0
		clone354		1															2																	0
		clone355		1															2																	0
[truncated: 965 more columns]

## Sheet: H
TP60 GFRα1-induced (DMSO)						TP60 GFRα1-induced (WIN)						TP60 Ngn3-induced (DMSO)						TP60 Ngn3-induced (WIN)
donor ID	testis ID	clone ID	with (+) or without (‐)	clone length		donor ID	testis ID	clone ID	with (+) or without (‐)	clone length		donor ID	testis ID	clone ID	with (+) or without (‐)	clone length		donor ID	testis ID	clone ID	with (+) or without (‐)	clone length
			GFRα1+ Aundiff	(μm)					GFRα1+ Aundiff	(μm)					GFRα1+ Aundiff	(μm)					GFRα1+ Aundiff	(μm)
donor1	DMSO (GFRα1) 1-5L	clone1	+	1268.88		donor1	WIN (GFRα1) 1-3L	clone1	+	2229.34		donor1	DMSO (Ngn3) 1-4L	clone1	+	2315.97		donor2	WIN (Ngn3) 2-4L	clone1	+	1323.31
donor3	DMSO (GFRα1) 3-2R	clone2	+	3988.82				clone2	+	3224.21			DMSO (Ngn3) 1-4R	clone2	+	2160.2				clone2	+	3790.17
donor4	DMSO (GFRα1) 4-4L	clone3	+	4321.36				clone3	+	3127.29			DMSO (Ngn3) 1-6L	clone3	+	3409.81				clone3	+	2929.38
	DMSO (GFRα1) 4-4R	clone4	+	2953.44				clone4	+	2370.55		donor3	DMSO (Ngn3) 3-2L	clone4	+	1990.22				clone4	+	3148.3
	DMSO (GFRα1) 4-6L	clone5	+	1685.85				clone5	+	1735.25				clone5	+	1615.41				clone5	+	2964.61
	DMSO (GFRα1) 4-6R	clone6	+	4095.89				clone6	+	3312.58			DMSO (Ngn3) 3-4R	clone6	+	2487.33				clone6	+	2225.59
	DMSO (GFRα1) 4-7R	clone7	+	2486.9				clone7	+	2503.87			DMSO (Ngn3) 3-5R	clone7	+	4027.94				clone7	+	3501.56
donor5	DMSO (GFRα1) 5-4L	clone8	+	2657.71				clone8	+	2682.12		donor4	DMSO (Ngn3) 4-4L	clone8	+	4892.75			WIN (Ngn3) 2-6L	clone8	+	2785.98
		clone9	+	2191.46				clone9	+	2057.42				clone9	+	1992.83				clone9	+	1711.15
	DMSO (GFRα1) 5-4R	clone10	+	591.78			WIN (GFRα1) 1-3R	clone10	+	3041.37			DMSO (Ngn3) 4-4R	clone10	+	3064.86				clone10	+	2782.74
								clone11	+	3815.76				clone11	+	1547.31				clone11	+	4260.91
								clone12	+	3072.59				clone12	+	2102.49				clone12	+	369.77
								clone13	+	880.53										clone13	+	2188.62
							WIN (GFRα1) 1-4L	clone14	+	2978.32										clone14	+	2267.4
							WIN (GFRα1) 1-4R	clone15	+	3307.76										clone15	+	2794.73
								clone16	+	4220.89										clone16	+	3121.82
								clone17	+	3033.12										clone17	+	5001.91
								clone18	+	3411.46										clone18	+	1307.11
								clone19	+	3150.26									WIN (Ngn3) 2-6R	clone19	+	3013.98
								clone20	+	3967.44										clone20	+	3902.79
							WIN (GFRα1) 1-6R	clone21	+	2770.76										clone21	+	2867.4
								clone22	+	1657.04										clone22	+	2270.65
								clone23	+	2374.79										clone23	+	1159.24
								clone24	+	3660.11									WIN (Ngn3) 2-7L	clone24	+	4019.61
								clone25	+	2789.46										clone25	+	3280.41
								clone26	+	1444.65										clone26	+	3588.53
								clone27	+	2498.91										clone27	+	4443.62
								clone28	+	3509.61										clone28	+	4419.28
						donor3	WIN (GFRα1) 3-1L	clone29	+	1661.97										clone29	+	2037.52
								clone30	+	2154.22										clone30	+	1029.14
							WIN (GFRα1) 3-1R	clone31	+	1559.93									WIN (Ngn3) 2-7R	clone31	+	1711.36
								clone32	+	2262.39										clone32	+	2828.07
							WIN (GFRα1) 3-4L	clone33	+	2138.88										clone33	+	3737.6
							WIN (GFRα1) 3-4R	clone34	+	3982.85										clone34	+	2712.71
								clone35	+	2467.99										clone35	+	1645.91
						donor4	WIN (GFRα1) 4-4L	clone36	+	2149.11										clone36	+	3244.91
								clone37	+	2344.43										clone37	+	2145.73
								clone38	+	1422.38								donor3	WIN (Ngn3) 3-4L	clone38	+	3755.2
								clone39	+	1767.92										clone39	+	3834.79
								clone40	+	2951.91										clone40	+	1609.26
								clone41	+	2362.03										clone41	+	1813.17
								clone42	+	1196.76										clone42	+	2033.94
								clone43	+	2280.03										clone43	+	836.44
								clone44	+	2582.95									WIN (Ngn3) 3-4R	clone44	+	4270.86
								clone45	+	2686.39										clone45	+	2549.47
							WIN (GFRα1) 4-4R	clone46	+	2557.57										clone46	+	1444.89
							WIN (GFRα1) 4-5L	clone47	+	1875.13										clone47	+	821.04
								clone48	+	1594.23										clone48	+	4097.65
							WIN (GFRα1) 4-5R	clone49	+	1368.53										clone49	+	1162.26
							WIN (GFRα1) 4-6L	clone50	+	3143.82										clone50	+	3994.55
								clone51	+	2469.52										clone51	+	4133.99
							WIN (GFRα1) 4-6R	clone52	+	1878.78										clone52	+	3208.14
							WIN (GFRα1) 4-7L	clone53	+	2083.79										clone53	+	6328.44
								clone54	+	1626.16										clone54	+	2581.06
								clone55	+	1938.58										clone55	+	2682.88
								clone56	+	2750.93										clone56	+	1428.44
								clone57	+	1478.53										clone57	+	2480.68
							WIN (GFRα1) 4-7R	clone58	+	3092.58									WIN (Ngn3) 3-5L	clone58	+	1541.01
								clone59	+	1681.44										clone59	+	2429.06
						donor5	WIN (GFRα1) 5-5L	clone60	+	1173.11										clone60	+	2312.29
								clone61	+	4714.98										clone61	+	4278.73
								clone62	+	3083.38										clone62	+	2201.45
								clone63	+	2159.72										clone63	+	1048.66
								clone64	+	2025.83										clone64	+	2983.55
								clone65	+	1864.98										clone65	+	2057.38
							WIN (GFRα1) 5-5R	clone66	+	3736.98									WIN (Ngn3) 3-5R	clone66	+	1903.87
								clone67	+	1998.78										clone67	+	4069.15
								clone68	+	3035.04										clone68	+	2864.61
								clone69	+	3494.49										clone69	+	4249.21
								clone70	+	2944.43										clone70	+	5733.13
								clone71	+	2848.28										clone71	+	4117.57
								clone72	+	2725.79									WIN (Ngn3) 3-6L	clone72	+	2684.07
								clone73	+	2738.43										clone73	+	2395.74
								clone74	+	1747.03										clone74	+	4123.11
								clone75	+	3266.26										clone75	+	3948.25
								clone76	+	1634.82										clone76	+	3792.49
								clone77	+	3177.75										clone77	+	4072.06
								clone78	+	4069.3										clone78	+	1271.92
								clone79	+	1939.79									WIN (Ngn3) 3-6R	clone79	+	2741.58
								clone80	+	3627.6										clone80	+	3239.75
								clone81	+	4058.52										clone81	+	2114.52
																				clone82	+	2290.49
																				clone83	+	2902.01
																				clone84	+	2166.56
																				clone85	+	5722.16
																				clone86	+	3206.06
																				clone87	+	1450.02
																				clone88	+	2861.04
																				clone89	+	4023.51
																				clone90	+	2599.59
																		donor4	WIN (Ngn3) 4-2L	clone91	+	1700.25
																				clone92	+	2446.81
																				clone93	+	3931.35
																			WIN (Ngn3) 4-2R	clone94	+	2224.29
																				clone95	+	2016.12
																				clone96	+	1466.64
																				clone97	+	1172.8
																				clone98	+	2791.91
																			WIN (Ngn3) 4-5L	clone99	+	1554.61
																				clone100	+	850.93
																				clone101	+	2184.9
																				clone102	+	2382.67
																				clone103	+	2898.06
																				clone104	+	3115.18
																				clone105	+	1941.17
																				clone106	+	4666.71
																				clone107	+	3335.29
																				clone108	+	2245.65
																			WIN (Ngn3) 4-5R	clone109	+	1304.13
																				clone110	+	1740.16
																				clone111	+	5372.62
																				clone112	+	2288.14
																				clone113	+	2685.71
																				clone114	+	3085.68
																				clone115	+	1850.25
																				clone116	+	2407.33
																				clone117	+	2682.98
