# Supplementary material for: Transient suppression of transplanted spermatogonial stem cell differentiation restores fertility in mice
Source: Cell Stem Cell. 2021 Aug 5;28(8):1443–1456.e7. doi: 10.1016/j.stem.2021.03.016 (PMC8351876; doi:10.1016/j.stem.2021.03.016)
Supplement: Table S2. Summary of the data set used for individual data analyses, and biological repeats therein, related to Figures 1-6, Figures S2-S4, and Tables S1A-S1H [file mmc3.xlsx]

## Sheet: Sheet1
Table S2. Summary of the biological repeats for the clonal data analyzed, related to Figures 1-6, S2-S4 and Table S1.
Figures	data sets used	cells transplanted	host treatmenta	time points	numbers of donor testes	numbers of host testes	numbers of clones	numbers of cellsb
1F-H, 2G, S3C	A	GFRα1-induced	NT	TP2	2	6	726	836
				TP10	5	9	158	1133
				TP20	6	11	88	7442
		Ngn3-induced	NT	TP2	2	3	607	737
				TP6	5	9	938	5629
				TP10	5	9	859	8033
				TP14	5	9	579	8659
				TP20	5	8	183	9094
2D, 2E, 2L, 2M, S2H, S2I	A, B	GFRα1-induced	NT	TP2	4	9	898	1037
				TP6	6	10	319	714
				TP10	5	9	158	1133
				TP14	7	11	121	2449
				TP20	6	11	88	7442
		Ngn3-induced	NT	TP2	6	10	2653	3308
				TP6	6	11	1244	6796
				TP10	6	11	990	9881
				TP14	6	10	612	8969
				TP20	6	10	213	9703
2J	A, B, C, D	GFRα1-induced	NT	TP20	7	13	126	9300
		Ngn3-induced	NT	TP20	8	14	343	18797
2C, 2H, 2I, S2P	A, B, C, D, E, F	GFRα1-induced	NT	TP2	5	11	1122	1299
				TP6	8	13	365	871
				TP10	7	12	214	1357
				TP14	7	11	121	2449
				TP20	7	13	126	9300
				TP30	6	11	74	6818
				TP60	5	14	58	8802
				TP90	6	21	95	19010
				TP180	5	21	61	13963
		Ngn3-induced	NT	TP2	7	11	3112	3811
				TP6	7	12	1301	7044
				TP10	7	12	1044	10404
				TP14	7	12	660	9653
				TP20	8	14	343	18797
				TP30	6	12	49	4552
				TP60	6	12	59	7244
				TP90	6	13	53	11137
				TP180	5	10	31	6877
S2E-G	A, B, D	Ngn3-induced	NT	TP6	7	12	1301	7044
				TP10	7	12	1044	10404
				TP20	8	14	343	18797
2F, 4D, S2D	A, C	GFRα1-induced	NT	TP2	2	6	726	836
				TP6	6	10	319	730
				TP10	7	12	214	1357
				TP14	7	11	121	2449
				TP20	7	13	126	9300
3F, 4B, 4C, 4E, 4F,	A, C, E	GFRα1-induced	NT	TP2	2	6	726	836
				TP6	6	10	319	730
				TP10	7	12	214	1357
				TP14	7	11	121	2449
				TP20	7	13	126	9300
				TP30	3	5	33	3820
				TP60	4	12	54	8646
				TP90	5	17	84	17414
				TP180	5	21	61	13963
S2C	A, D	GFRα1-induced	NT	TP6	8	13	365	871
3G, S3A, S3B, S3D-S3H	A, E	Ngn3-induced	NT	TP2	2	3	607	737
				TP6	5	9	938	5629
				TP10	5	9	859	8033
				TP14	5	9	579	8659
				TP20	5	8	183	9094
				TP30	3	6	21	3298
				TP60	4	9	42	5174
				TP90	5	10	40	9091
				TP180	5	10	31	6877
1I, 2K, S2J, S2M	E	GFRα1-induced	NT	TP180	5	21	61	13963
		Ngn3-induced	NT	TP30	3	6	21	3298
				TP60	4	9	42	5174
				TP180	5	10	31	6877
2B, S2B, S2K, S2L, S2N, S2O	E, F	GFRα1-induced	NT	TP60	5	14	58	8802
				TP90	6	21	95	19010
		Ngn3-induced	NT	TP60	6	12	59	7244
				TP90	6	13	53	11137
5B-G, 5M, S4B-F	G	GFRα1-induced	DMSO	TP2	4	8	355	419
				TP10	4	8	47	396
				TP20	4	8	21	1216
			WIN	TP2	4	8	526	684
				TP10	4	8	74	568
				TP20	4	8	34	2731
		Ngn3-induced	DMSO	TP2	4	8	899	1320
				TP10	4	8	154	1886
				TP20	4	7	90	2988
			WIN	TP2	4	8	1238	1855
				TP10	4	8	392	3853
				TP20	4	8	139	12140
5H-5L	G, H	GFRα1-induced	DMSO	TP2	4	8	355	419
				TP10	4	8	47	396
				TP20	4	8	21	1216
				TP60	4	9	10	NC
			WIN	TP2	4	8	526	684
				TP10	4	8	74	568
				TP20	4	8	34	2731
				TP60	4	19	81	NC
		Ngn3-induced	DMSO	TP2	4	8	899	1320
				TP10	4	8	154	1886
				TP20	4	7	90	2988
				TP60	3	8	12	NC
			WIN	TP2	4	8	1238	1855
				TP10	4	8	392	3853
				TP20	4	8	139	12140
				TP60	3	15	117	NC
5N	H	GFRα1-induced	DMSO	TP60	4	9	10	NC
			WIN	TP60	4	19	81	NC
		Ngn3-induced	DMSO	TP60	3	8	12	NC
			WIN	TP60	3	15	117	NC
a NT, not treated. DMSO, treated with DMSO (contorols). WIN, treated with WIN18,446.
b NC, not counted.
